# Supplementary material for: Developmental gene regulatory network connections predicted by machine learning from gene expression data alone
Source: PLoS One. 2021 Dec 28;16(12):e0261926. doi: 10.1371/journal.pone.0261926 (PMC8714117; doi:10.1371/journal.pone.0261926)
Supplement: S1 File — This excel sheet contains 2 tabs. Sheet ‘GeneOntology_filter’ contains 1038 genes determined to be regulatory in nature by Gene Ontology, annotated by their SPU_ID and sheet ‘GO_filtered_DEGs’ contains 544 transcripts that passed both the GO filter and DEG filter. (XLSX) [file pone.0261926.s001.xlsx]

## Sheet: GeneOntology_filter
SPU_ID
SPU_000208
SPU_000509
SPU_000922
SPU_001365
SPU_001500
SPU_002338
SPU_002950
SPU_003084
SPU_003937
SPU_004024
SPU_004340
SPU_005522
SPU_006333
SPU_006742
SPU_007087
SPU_008207
SPU_008747
SPU_008953
SPU_009263
SPU_010625
SPU_012238
SPU_012877
SPU_013086
SPU_013202
SPU_013930
SPU_013967
SPU_014295
SPU_015312
SPU_015605
SPU_016045
SPU_017579
SPU_017627
SPU_018043
SPU_018378
SPU_018744
SPU_020282
SPU_021651
SPU_021760
SPU_022153
SPU_022904
SPU_023839
SPU_024555
SPU_025241
SPU_026972
SPU_027914
SPU_028511
SPU_002428
SPU_002615
SPU_002866
SPU_002952
SPU_004621
SPU_005955
SPU_006795
SPU_006813
SPU_006814
SPU_006912
SPU_008353
SPU_010547
SPU_011976
SPU_013471
SPU_013510
SPU_013646
SPU_014131
SPU_014588
SPU_015466
SPU_016016
SPU_016128
SPU_018171
SPU_019033
SPU_019810
SPU_021044
SPU_021566
SPU_022053
SPU_023108
SPU_023504
SPU_024794
SPU_025985
SPU_027006
SPU_027570
SPU_028159
SPU_000206
SPU_002836
SPU_003586
SPU_004037
SPU_004492
SPU_006197
SPU_007721
SPU_007862
SPU_007863
SPU_008698
SPU_011063
SPU_013810
SPU_014752
SPU_015108
SPU_020082
SPU_021666
SPU_022023
SPU_022495
SPU_022717
SPU_027144
SPU_027462
SPU_000330
SPU_002025
SPU_002467
SPU_005737
SPU_006242
SPU_007203
SPU_014978
SPU_017649
SPU_022633
SPU_022634
SPU_023757
SPU_024494
SPU_030073
SPU_030139
SPU_030148
SPU_000310
SPU_000667
SPU_000806
SPU_002840
SPU_003915
SPU_003916
SPU_004746
SPU_004747
SPU_006004
SPU_006026
SPU_007624
SPU_008595
SPU_009079
SPU_010329
SPU_010698
SPU_013140
SPU_016716
SPU_017036
SPU_020532
SPU_020646
SPU_020677
SPU_020680
SPU_020803
SPU_021021
SPU_021843
SPU_024044
SPU_024610
SPU_026272
SPU_026731
SPU_027145
SPU_028424
SPU_000668
SPU_000669
SPU_002662
SPU_002795
SPU_003835
SPU_007004
SPU_007822
SPU_009911
SPU_011064
SPU_012786
SPU_017647
SPU_018248
SPU_021497
SPU_021726
SPU_022079
SPU_022654
SPU_015358
SPU_002615
SPU_004983
SPU_007315
SPU_007317
SPU_009756
SPU_010722
SPU_011271
SPU_011551
SPU_011552
SPU_012489
SPU_013086
SPU_014645
SPU_019983
SPU_020330
SPU_023813
SPU_024769
SPU_024994
SPU_026664
SPU_028030
SPU_000841
SPU_011711
SPU_016008
SPU_016272
SPU_017511
SPU_024092
SPU_027380
SPU_028066
SPU_000371
SPU_001569
SPU_003053
SPU_003102
SPU_004366
SPU_004702
SPU_005708
SPU_006753
SPU_006917
SPU_007853
SPU_008175
SPU_008177
SPU_009155
SPU_009179
SPU_009520
SPU_009771
SPU_010659
SPU_013086
SPU_014763
SPU_016792
SPU_017627
SPU_017676
SPU_018126
SPU_018797
SPU_019024
SPU_021172
SPU_021174
SPU_021549
SPU_022195
SPU_022242
SPU_024190
SPU_025856
SPU_026905
SPU_027111
SPU_028828
SPU_000739
SPU_001998
SPU_004287
SPU_017642
SPU_017971
SPU_018246
SPU_020722
SPU_023107
SPU_000007
SPU_001628
SPU_003655
SPU_004340
SPU_004924
SPU_008022
SPU_011130
SPU_011755
SPU_011756
SPU_013570
SPU_020371
SPU_022916
SPU_023014
SPU_023065
SPU_023463
SPU_024669
SPU_024946
SPU_024947
SPU_026277
SPU_000129
SPU_000990
SPU_001262
SPU_002448
SPU_002627
SPU_002677
SPU_003166
SPU_003179
SPU_003681
SPU_004028
SPU_004702
SPU_005022
SPU_005787
SPU_006232
SPU_006583
SPU_006813
SPU_006814
SPU_007147
SPU_007253
SPU_008175
SPU_008845
SPU_009231
SPU_009413
SPU_009465
SPU_011315
SPU_012008
SPU_013119
SPU_013962
SPU_014249
SPU_014332
SPU_014401
SPU_015374
SPU_015712
SPU_015983
SPU_016343
SPU_016445
SPU_016650
SPU_017287
SPU_017407
SPU_017983
SPU_019444
SPU_021119
SPU_021608
SPU_022163
SPU_022554
SPU_024918
SPU_026205
SPU_027623
SPU_027935
SPU_028093
SPU_028148
SPU_022971
SPU_026601
SPU_030059
SPU_030149
SPU_030150
SPU_000424
SPU_003102
SPU_004414
SPU_004844
SPU_005358
SPU_006803
SPU_007749
SPU_008703
SPU_008752
SPU_011174
SPU_012838
SPU_014528
SPU_021172
SPU_021173
SPU_024307
SPU_025888
SPU_026905
SPU_012648
SPU_001657
SPU_011002
SPU_002874
SPU_008351
SPU_008528
SPU_012469
SPU_014576
SPU_014628
SPU_018483
SPU_020123
SPU_020124
SPU_021557
SPU_024903
SPU_027053
SPU_028479
SPU_030060
SPU_000975
SPU_002320
SPU_004551
SPU_006676
SPU_007262
SPU_007644
SPU_009178
SPU_009771
SPU_009876
SPU_010403
SPU_011635
SPU_012384
SPU_014418
SPU_014809
SPU_015243
SPU_015719
SPU_019002
SPU_019345
SPU_022846
SPU_023894
SPU_024139
SPU_025010
SPU_025590
SPU_025738
SPU_027018
SPU_027648
SPU_027969
SPU_028698
SPU_000276
SPU_000386
SPU_000388
SPU_000485
SPU_000756
SPU_000757
SPU_000948
SPU_001519
SPU_001739
SPU_001975
SPU_002129
SPU_002592
SPU_002630
SPU_002631
SPU_002632
SPU_002633
SPU_002634
SPU_002815
SPU_002816
SPU_003595
SPU_003920
SPU_004021
SPU_004598
SPU_004599
SPU_005169
SPU_005170
SPU_005171
SPU_005435
SPU_005472
SPU_006159
SPU_006683
SPU_006786
SPU_006991
SPU_007242
SPU_008112
SPU_008196
SPU_009262
SPU_010351
SPU_010424
SPU_010438
SPU_011202
SPU_011246
SPU_011297
SPU_012122
SPU_012252
SPU_012253
SPU_012491
SPU_012699
SPU_013047
SPU_013436
SPU_013464
SPU_013704
SPU_014157
SPU_014164
SPU_014177
SPU_014289
SPU_014461
SPU_014539
SPU_014721
SPU_014802
SPU_015982
SPU_015984
SPU_016443
SPU_016449
SPU_016786
SPU_017249
SPU_017348
SPU_017352
SPU_017379
SPU_017380
SPU_017635
SPU_017636
SPU_018126
SPU_018351
SPU_018908
SPU_018951
SPU_018954
SPU_019129
SPU_019268
SPU_019290
SPU_019338
SPU_019656
SPU_020565
SPU_020637
SPU_020975
SPU_021309
SPU_021491
SPU_022049
SPU_022242
SPU_022573
SPU_022816
SPU_022817
SPU_023177
SPU_023730
SPU_023739
SPU_023868
SPU_024093
SPU_024163
SPU_024715
SPU_025302
SPU_025486
SPU_025492
SPU_025632
SPU_026099
SPU_027215
SPU_027334
SPU_027568
SPU_030153
SPU_017837
SPU_006787
SPU_014722
SPU_015828
SPU_015829
SPU_021313
SPU_004366
SPU_002791
SPU_002964
SPU_004787
SPU_008753
SPU_010305
SPU_011798
SPU_015151
SPU_018056
SPU_019366
SPU_022737
SPU_023893
SPU_012490
SPU_000255
SPU_000749
SPU_003547
SPU_003548
SPU_004526
SPU_004723
SPU_008117
SPU_008936
SPU_011348
SPU_011576
SPU_012586
SPU_013134
SPU_013178
SPU_013305
SPU_013843
SPU_014405
SPU_015456
SPU_016523
SPU_017375
SPU_017404
SPU_017491
SPU_017492
SPU_018366
SPU_018845
SPU_018861
SPU_019332
SPU_021192
SPU_021289
SPU_022678
SPU_023867
SPU_024486
SPU_025239
SPU_027487
SPU_027598
SPU_028255
SPU_028422
SPU_018355
SPU_000861
SPU_003705
SPU_005718
SPU_006312
SPU_006462
SPU_006753
SPU_006808
SPU_006917
SPU_007389
SPU_007611
SPU_007852
SPU_007981
SPU_008177
SPU_010404
SPU_010635
SPU_013569
SPU_013689
SPU_014836
SPU_015421
SPU_016168
SPU_016617
SPU_016685
SPU_017725
SPU_018423
SPU_018692
SPU_019586
SPU_021123
SPU_021210
SPU_021566
SPU_023090
SPU_023339
SPU_023366
SPU_025482
SPU_026465
SPU_026633
SPU_026763
SPU_026877
SPU_026962
SPU_027015
SPU_027218
SPU_027446
SPU_027774
SPU_028061
SPU_028827
SPU_017106
SPU_025601
SPU_008979
SPU_012203
SPU_015908
SPU_001255
SPU_028120
SPU_022435
SPU_015108
SPU_025612
SPU_001998
SPU_004287
SPU_017642
SPU_017971
SPU_018246
SPU_020722
SPU_023107
SPU_000739
SPU_002603
SPU_003704
SPU_004217
SPU_011080
SPU_014170
SPU_016881
SPU_022820
SPU_023037
SPU_025113
SPU_025292
SPU_005572
SPU_027853
SPU_006150
SPU_018392
SPU_020346
SPU_020451
SPU_023386
SPU_025584
SPU_013015
SPU_018391
SPU_020345
SPU_021963
SPU_023441
SPU_001113
SPU_003470
SPU_004148
SPU_006421
SPU_007599
SPU_009642
SPU_009831
SPU_009832
SPU_010168
SPU_010295
SPU_010542
SPU_011280
SPU_012448
SPU_012546
SPU_012772
SPU_014793
SPU_015358
SPU_015640
SPU_015772
SPU_016114
SPU_017348
SPU_017470
SPU_017579
SPU_017627
SPU_018393
SPU_018744
SPU_018797
SPU_019915
SPU_020311
SPU_022242
SPU_023727
SPU_024189
SPU_024877
SPU_025346
SPU_026292
SPU_026418
SPU_027147
SPU_027235
SPU_027472
SPU_028583
SPU_000016
SPU_000017
SPU_000437
SPU_000440
SPU_000483
SPU_000540
SPU_000578
SPU_000603
SPU_001113
SPU_001415
SPU_001416
SPU_001483
SPU_001648
SPU_001937
SPU_002008
SPU_002009
SPU_002090
SPU_002140
SPU_002309
SPU_002554
SPU_002586
SPU_002674
SPU_002707
SPU_002708
SPU_002988
SPU_003207
SPU_003239
SPU_003378
SPU_003470
SPU_003490
SPU_003641
SPU_003649
SPU_003685
SPU_003773
SPU_003848
SPU_004148
SPU_004802
SPU_004806
SPU_004807
SPU_005035
SPU_005071
SPU_005122
SPU_005229
SPU_005559
SPU_005667
SPU_006058
SPU_006063
SPU_006064
SPU_006420
SPU_006421
SPU_006427
SPU_006484
SPU_006497
SPU_006637
SPU_006865
SPU_006871
SPU_007011
SPU_007046
SPU_007108
SPU_007169
SPU_007190
SPU_007360
SPU_007361
SPU_007440
SPU_007599
SPU_007636
SPU_007957
SPU_008358
SPU_008377
SPU_008563
SPU_009053
SPU_009198
SPU_009225
SPU_009427
SPU_009474
SPU_009553
SPU_009642
SPU_009646
SPU_009685
SPU_009831
SPU_009832
SPU_009847
SPU_010168
SPU_010295
SPU_010383
SPU_010426
SPU_010458
SPU_010542
SPU_010634
SPU_010649
SPU_010873
SPU_010914
SPU_010922
SPU_010924
SPU_011001
SPU_011189
SPU_011226
SPU_011260
SPU_011270
SPU_011272
SPU_011280
SPU_011380
SPU_011502
SPU_011583
SPU_011611
SPU_011687
SPU_011720
SPU_011760
SPU_011761
SPU_011879
SPU_012050
SPU_012083
SPU_012111
SPU_012198
SPU_012307
SPU_012315
SPU_012443
SPU_012448
SPU_012546
SPU_012583
SPU_012632
SPU_012633
SPU_012645
SPU_012724
SPU_012772
SPU_012911
SPU_012912
SPU_012913
SPU_012914
SPU_012948
SPU_012949
SPU_012955
SPU_013123
SPU_013307
SPU_013406
SPU_013407
SPU_013415
SPU_013576
SPU_013611
SPU_013861
SPU_013902
SPU_013904
SPU_014045
SPU_014055
SPU_014197
SPU_014256
SPU_014643
SPU_014683
SPU_014684
SPU_014685
SPU_014686
SPU_014687
SPU_014696
SPU_014793
SPU_014817
SPU_014923
SPU_015071
SPU_015137
SPU_015199
SPU_015358
SPU_015362
SPU_015495
SPU_015503
SPU_015640
SPU_015682
SPU_015683
SPU_015688
SPU_015751
SPU_015767
SPU_015772
SPU_015800
SPU_016114
SPU_016149
SPU_016250
SPU_016490
SPU_016518
SPU_017348
SPU_017427
SPU_017441
SPU_017470
SPU_017579
SPU_017627
SPU_017656
SPU_017682
SPU_017750
SPU_017811
SPU_017846
SPU_017847
SPU_017848
SPU_017849
SPU_017850
SPU_017947
SPU_018075
SPU_018373
SPU_018393
SPU_018619
SPU_018673
SPU_018680
SPU_018744
SPU_018797
SPU_018812
SPU_018850
SPU_018888
SPU_018909
SPU_018960
SPU_019067
SPU_019089
SPU_019365
SPU_019384
SPU_019407
SPU_019435
SPU_019508
SPU_019651
SPU_019652
SPU_019653
SPU_019666
SPU_019824
SPU_019825
SPU_019857
SPU_019915
SPU_019959
SPU_020110
SPU_020311
SPU_020478
SPU_020480
SPU_020481
SPU_020563
SPU_020568
SPU_020570
SPU_020726
SPU_020846
SPU_021164
SPU_021205
SPU_021382
SPU_021383
SPU_021562
SPU_021689
SPU_021757
SPU_021758
SPU_021843
SPU_021851
SPU_021947
SPU_022024
SPU_022242
SPU_022428
SPU_022473
SPU_022474
SPU_022487
SPU_022697
SPU_022800
SPU_022841
SPU_022892
SPU_022893
SPU_022955
SPU_023140
SPU_023510
SPU_023522
SPU_023727
SPU_024143
SPU_024189
SPU_024315
SPU_024745
SPU_024746
SPU_024748
SPU_024877
SPU_024901
SPU_024902
SPU_024953
SPU_025125
SPU_025126
SPU_025346
SPU_025825
SPU_025848
SPU_025849
SPU_025850
SPU_025959
SPU_026110
SPU_026209
SPU_026292
SPU_026385
SPU_026390
SPU_026418
SPU_026510
SPU_026767
SPU_027147
SPU_027235
SPU_027362
SPU_027472
SPU_027491
SPU_027708
SPU_027709
SPU_027753
SPU_027912
SPU_027918
SPU_027919
SPU_028045
SPU_028222
SPU_028301
SPU_028422
SPU_028583
SPU_028679
SPU_028746
SPU_028753
SPU_023941
SPU_000129
SPU_000255
SPU_000757
SPU_000990
SPU_001975
SPU_002592
SPU_002603
SPU_002627
SPU_002815
SPU_003681
SPU_004028
SPU_004217
SPU_004414
SPU_004551
SPU_004702
SPU_005435
SPU_006753
SPU_006786
SPU_006787
SPU_006813
SPU_006991
SPU_007147
SPU_007611
SPU_008752
SPU_008936
SPU_009465
SPU_009771
SPU_010351
SPU_010424
SPU_010438
SPU_011174
SPU_011202
SPU_011297
SPU_011315
SPU_012384
SPU_013134
SPU_013464
SPU_014157
SPU_014164
SPU_014289
SPU_014401
SPU_014418
SPU_014809
SPU_016443
SPU_016449
SPU_017287
SPU_017983
SPU_018908
SPU_019002
SPU_019290
SPU_020975
SPU_021608
SPU_022242
SPU_022554
SPU_022820
SPU_022971
SPU_023177
SPU_023730
SPU_023739
SPU_023941
SPU_024918
SPU_025113
SPU_025492
SPU_025590
SPU_025632
SPU_025738
SPU_026099
SPU_027487
SPU_027648
SPU_027969
SPU_028148
SPU_028422
SPU_028583
SPU_030153

## Sheet: GO_filterd_DEGs
SPU_ID
SPU_005572
SPU_008752
SPU_012384
SPU_014722
SPU_015829
SPU_019002
SPU_007190
SPU_025113
SPU_022820
SPU_027912
SPU_027912_1
SPU_024901
SPU_024901_1
SPU_003704
SPU_002815
SPU_002816
SPU_017971
SPU_004599
SPU_024903
SPU_027145
SPU_004702
SPU_002592
SPU_018680
SPU_009474
SPU_012786
SPU_027935
SPU_027935_1
SPU_004217
SPU_022049
SPU_021557
SPU_017379
SPU_018908
SPU_004983
SPU_012648
SPU_012648_1
SPU_025346
SPU_028148
SPU_026763
SPU_024315
SPU_012008
SPU_012772
SPU_001113
SPU_026510
SPU_019384
SPU_011226
SPU_023730
SPU_016792
SPU_016016
SPU_011271
SPU_011270
SPU_011272
SPU_011272_1
SPU_018850
SPU_004746
SPU_022955
SPU_022955_1
SPU_014763
SPU_003685
SPU_014793
SPU_012491
SPU_012490
SPU_006058
SPU_011502
SPU_016045
SPU_023813
SPU_018673
SPU_014576
SPU_026099
SPU_015362
SPU_002554
SPU_006333
SPU_001739
SPU_017511
SPU_007253
SPU_030148
SPU_005737
SPU_028827
SPU_007611
SPU_005667
SPU_007599
SPU_001937
SPU_007360
SPU_007360_1
SPU_017470
SPU_013178
SPU_009079
SPU_009079_1
SPU_018861
SPU_002615
SPU_010458
SPU_003595
SPU_003595_1
SPU_023366
SPU_011202
SPU_010295
SPU_000424
SPU_021044
SPU_005035
SPU_018797
SPU_013576
SPU_012489
SPU_010329
SPU_010329_1
SPU_015712
SPU_002428
SPU_004924
SPU_021608
SPU_000440
SPU_000437
SPU_002874
SPU_000310
SPU_009178
SPU_017642
SPU_023140
SPU_022153
SPU_006484
SPU_011711
SPU_000485
SPU_001657
SPU_020082
SPU_014401
SPU_023839
SPU_012877
SPU_013305
SPU_016786
SPU_005358
SPU_012877_1
SPU_015358
SPU_008936
SPU_002791
SPU_019290
SPU_007721
SPU_003179
SPU_016449
SPU_018056
SPU_006420
SPU_001415
SPU_000483
SPU_027053
SPU_012546
SPU_030073
SPU_021119
SPU_003490
SPU_012198
SPU_006637
SPU_008112
SPU_008117
SPU_008117_1
SPU_004414
SPU_006753
SPU_014752
SPU_016250
SPU_011583
SPU_003084
SPU_028746
SPU_006004
SPU_022473
SPU_003102
SPU_008747
SPU_012632
SPU_013861
SPU_002707
SPU_020680
SPU_013047
SPU_024953
SPU_026731
SPU_028583
SPU_025959
SPU_018373
SPU_004148
SPU_022163
SPU_017407
SPU_009847
SPU_017837
SPU_007957
SPU_010873
SPU_006242
SPU_020722
SPU_015682
SPU_021210
SPU_021192
SPU_023037
SPU_011297
SPU_006865
SPU_021757
SPU_012914
SPU_012913
SPU_012912
SPU_012911
SPU_017348
SPU_025125
SPU_015767
SPU_025849
SPU_025848
SPU_024189
SPU_009831
SPU_011576
SPU_026962
SPU_009771
SPU_009427
SPU_010403
SPU_028093
SPU_002662
SPU_027598
SPU_016443
SPU_020565
SPU_021726
SPU_017725
SPU_010722
SPU_006421
SPU_017404
SPU_017404_1
SPU_000948
SPU_030139
SPU_007203
SPU_024044
SPU_014418
SPU_022495
SPU_008845
SPU_009642
SPU_009646
SPU_016128
SPU_022916
SPU_008353
SPU_008353_1
SPU_006917
SPU_019508
SPU_014628
SPU_003586
SPU_013569
SPU_000578
SPU_014802
SPU_000668
SPU_000669
SPU_006676
SPU_015772
SPU_012253
SPU_000016
SPU_000016_1
SPU_003470
SPU_006814
SPU_021382
SPU_005955
SPU_005955_1
SPU_005071
SPU_003548
SPU_023386
SPU_011315
SPU_015828
SPU_012948
SPU_012949
SPU_004024
SPU_016881
SPU_000603
SPU_015374
SPU_014332
SPU_027969
SPU_019332
SPU_025856
SPU_002677
SPU_006312
SPU_000129
SPU_028030
SPU_020311
SPU_024745
SPU_008703
SPU_025010
SPU_004037
SPU_002662_1
SPU_024877
SPU_011246
SPU_019366
SPU_019365
SPU_026664
SPU_012203
SPU_022678
SPU_013902
SPU_017441
SPU_025584
SPU_001483
SPU_027235
SPU_014588
SPU_010305
SPU_004807
SPU_004806
SPU_019825
SPU_026277
SPU_003937
SPU_028120
SPU_024093
SPU_002008
SPU_023177
SPU_014289
SPU_006871
SPU_006427
SPU_026385
SPU_026390
SPU_014055
SPU_026633
SPU_016272
SPU_015982
SPU_015984
SPU_010426
SPU_010424
SPU_023894
SPU_000276
SPU_002309
SPU_015908
SPU_022841
SPU_021172
SPU_024946
SPU_010698
SPU_010698_1
SPU_006462
SPU_007981
SPU_006063
SPU_005718
SPU_017106
SPU_010924
SPU_010924_1
SPU_011687
SPU_015071
SPU_025590
SPU_015071_1
SPU_019652
SPU_007317
SPU_018483
SPU_022800
SPU_009911
SPU_022242
SPU_014836
SPU_022573
SPU_012699
SPU_022487
SPU_015466
SPU_014643
SPU_007315
SPU_020480
SPU_020480_1
SPU_014687
SPU_014686
SPU_014686_1
SPU_014684
SPU_014683
SPU_027918
SPU_014170
SPU_004287
SPU_004287_1
SPU_007087
SPU_013202
SPU_013967
SPU_007862
SPU_007863
SPU_001998
SPU_024610
SPU_019089
SPU_019024
SPU_019024_1
SPU_028255
SPU_020726
SPU_020726_1
SPU_022654
SPU_018744
SPU_006787
SPU_006786
SPU_002950
SPU_005708
SPU_023065
SPU_023463
SPU_023463_1
SPU_009155
SPU_028479
SPU_004340
SPU_026877
SPU_013904
SPU_026418
SPU_008595
SPU_008595_1
SPU_014923
SPU_022633
SPU_002467
SPU_016523
SPU_017492
SPU_011755
SPU_011756
SPU_013570
SPU_026905
SPU_013015
SPU_013140
SPU_013140_1
SPU_002320
SPU_014131
SPU_023014
SPU_015243
SPU_027774
SPU_016617
SPU_001262
SPU_001262_1
SPU_001262_2
SPU_020282
SPU_008528
SPU_018126
SPU_009053
SPU_022846
SPU_011064
SPU_003649
SPU_011174
SPU_011348
SPU_008563
SPU_002603
SPU_009876
SPU_019033
SPU_021666
SPU_013086
SPU_012469
SPU_027144
SPU_006197
SPU_002836
SPU_020123
SPU_020124
SPU_002632
SPU_002634
SPU_002631
SPU_002129
SPU_013119
SPU_023090
SPU_014197
SPU_015719
SPU_024139
SPU_000975
SPU_017656
SPU_019656
SPU_005522
SPU_022697
SPU_010351
SPU_022195
SPU_025888
SPU_026465
SPU_000806
SPU_027015
SPU_018888
SPU_017579
SPU_022892
SPU_020330
SPU_020330_1
SPU_000540
SPU_019857
SPU_005022
SPU_026205
SPU_007147
SPU_015199
SPU_013810
SPU_013810_1
SPU_000861
SPU_007108
SPU_012050
SPU_003166
SPU_003378
SPU_013510
SPU_024918
SPU_028045
SPU_011720
SPU_023510
SPU_009263
SPU_014461
SPU_027708
SPU_017750
SPU_009685
SPU_024794
SPU_007644
SPU_012645
SPU_016490
SPU_006991
SPU_027362
SPU_000509
SPU_008377
SPU_008377_1
SPU_008377_2
SPU_007011
SPU_000739
SPU_013689
SPU_013689_1
SPU_018391
SPU_022817
SPU_022816
SPU_009756
SPU_021843
SPU_008698
SPU_024307
SPU_011130
SPU_000922
SPU_015108
SPU_002674
SPU_025632
SPU_000841
SPU_000756
SPU_000757
SPU_025825
SPU_013611
SPU_006803
SPU_004551
SPU_011001
SPU_004621
SPU_005435
SPU_026110
SPU_012111
SPU_022717
SPU_006808
SPU_018355
SPU_018355_1
SPU_024555
SPU_011189
SPU_018393
SPU_018392
SPU_020637
SPU_017811
SPU_023757
SPU_000749
SPU_011635
SPU_007262
SPU_015640
SPU_027472
SPU_002025
SPU_002025_1
SPU_007624
SPU_015456
SPU_020646
SPU_010625
SPU_010635
SPU_010634
SPU_020803
SPU_020803_1
SPU_006583
SPU_015605
SPU_017635
SPU_008196
SPU_008196_1
SPU_008953
SPU_008953_1
SPU_001628
SPU_020371
SPU_004021
SPU_004723
SPU_018954
