# Supplementary material for: Developmental gene regulatory network connections predicted by machine learning from gene expression data alone
Source: PLoS One. 2021 Dec 28;16(12):e0261926. doi: 10.1371/journal.pone.0261926 (PMC8714117; doi:10.1371/journal.pone.0261926)
Supplement: S2 File — The 254 Transcription Factors (TFs) used during embryonic development according to a compilation of genes specified as TFs by Materna et al. [22] and genes specified as TFs according to the custom GO annotation by Tu et al. [12]. (XLSX) [file pone.0261926.s002.xlsx]

## Sheet: Sheet2
SPU_ID	Class.L1	Class.L2	Class.L3	Name	Family
SPU_000129	TF	TF_bHLH	TF_bHLH	Sp-Arnt	bHLH
SPU_000276	TF	TF_Homeo	TF_Homeo
SPU_000424	TF	TF_bzip	TF_bzip
SPU_000440				Sp-Z115	C2H2 zinc finger
SPU_000485	TF	TF_Homeo	TF_Homeo
SPU_000739	TF	TF_Smad	TF_Smad
SPU_000749	TF	TF_NR	TF_NR
SPU_000756	TF	TF_Homeo	TF_Homeo	Sp-Nkx2-2	homeobox
SPU_000757	TF	TF_Homeo	TF_Homeo	Sp-Nkx2-1	homeobox
SPU_000861	TF	TF_Other	TF_Other	Sp-Myb	other
SPU_000948	TF	TF_Homeo	TF_Homeo
SPU_000975	TF	TF_Forkhead	TF_Forkhead	Sp-FoxF	forkhead
SPU_001113	TF	TF_ZNF	TF_ZNF	Sp-Snail	C2H2 zinc finger
SPU_001262	TF	TF_bHLH	TF_bHLH
SPU_001657	TF	TF_bzip	TF_bzip
SPU_001739	TF	TF_Homeo	TF_Homeo	Sp-Unc4.1	homeobox
SPU_001998	TF	TF_Smad	TF_Smad
SPU_002129	TF	TF_Homeo	TF_Homeo	Sp-Not	homeobox
SPU_002320	TF	TF_Forkhead	TF_Forkhead
SPU_002592	TF	TF_Homeo	TF_Homeo	Sp-Emx	homeobox
SPU_002603	TF	TF_Sox/HMG	TF_Sox/HMG	Sp-SoxC	Sox/Hmg
SPU_002631	TF	TF_Homeo	TF_Homeo	Sp-Hox11/13b	homeobox
SPU_002632	TF	TF_Homeo	TF_Homeo
SPU_002634	TF	TF_Homeo	TF_Homeo	Sp-Hox7	homeobox
SPU_002677	TF	TF_bHLH	TF_bHLH
SPU_002791	TF	TF_Homeo	TF_Homeo
SPU_002815	TF	TF_Homeo	TF_Homeo	Sp-Dlx	homeobox
SPU_002816	TF	TF_Homeo	TF_Homeo
SPU_003102	TF	TF_bzip	TF_bzip	Sp-Jun	bZIP
SPU_003166	TF	TF_bHLH	TF_bHLH	Sp-Myc	bHLH
SPU_003179	TF	TF_bHLH	TF_bHLH
SPU_003378				Sp-Plag1L	C2H2 zinc finger
SPU_003470	TF	TF_ZNF	TF_ZNF	Sp-Z12	marker/standard
SPU_003548	TF	TF_NR	TF_NR
SPU_003595	TF	TF_Homeo	TF_Homeo
SPU_003704	TF	TF_Sox/HMG	TF_Sox/HMG
SPU_004021	TF	TF_Homeo	TF_Homeo
SPU_004148	TF	TF_ZNF	TF_ZNF	Sp-Krl	C2H2 zinc finger
SPU_004217	TF	TF_Sox/HMG	TF_Sox/HMG	Sp-SoxD	Sox/Hmg
SPU_004287	TF	TF_Smad	TF_Smad	Sp-Smad4	other
SPU_004414	TF	TF_bzip	TF_bzip	Sp-Hlf	bZIP
SPU_004551	TF	TF_Forkhead	TF_Forkhead	Sp-FoxB	forkhead
SPU_004599	TF	TF_Homeo	TF_Homeo
SPU_004702	TF	TF_bHLH	TF_bHLH	Sp-Ebf	bHLH
SPU_004723	TF	TF_NR	TF_NR
SPU_005022	TF	TF_bHLH	TF_bHLH
SPU_005358	TF	TF_bzip	TF_bzip
SPU_005435	TF	TF_Homeo	TF_Homeo
SPU_005572	TF	TF_Sox/HMG	TF_Sox/HMG	Sp-Hmg2	Sox/Hmg
SPU_005718	TF	TF_Other	TF_Other	Sp-Dri	other
SPU_006312	TF	TF_Other	TF_Other
SPU_006421	TF	TF_ZNF	TF_ZNF
SPU_006462	TF	TF_Other	TF_Other	Sp-Gcm	other
SPU_006484				Sp-Z204	C2H2 zinc finger
SPU_006583	TF	TF_bHLH	TF_bHLH	Sp-Mad	bHLH
SPU_006676	TF	TF_Forkhead	TF_Forkhead	Sp-FoxA	forkhead
SPU_006753	TF	TF_Other	TF_Other	Sp-E2F3	other
SPU_006786	TF	TF_Homeo	TF_Homeo	Sp-Pax6	homeobox
SPU_006787	TF	TF_Homeo	TF_Homeo
SPU_006803	TF	TF_bzip	TF_bzip
SPU_006808	TF	TF_Other	TF_Other
SPU_006814	TF	TF_bHLH	TF_bHLH	Sp-HesA	bHLH
SPU_006917	TF	TF_Other	TF_Other	Sp-Runt1	other
SPU_006991	TF	TF_Homeo	TF_Homeo	Sp-Lim1	homeobox
SPU_007147	TF	TF_bHLH	TF_bHLH
SPU_007253	TF	TF_bHLH	TF_bHLH
SPU_007262	TF	TF_Forkhead	TF_Forkhead
SPU_007599	TF	TF_ZNF	TF_ZNF
SPU_007611	TF	TF_Other	TF_Other
SPU_007644	TF	TF_Forkhead	TF_Forkhead
SPU_007981	TF	TF_Other	TF_Other
SPU_008112	TF	TF_Homeo	TF_Homeo
SPU_008117	TF	TF_NR	TF_NR	Sp-Shr2	nulear hormone receptor
SPU_008196	TF	TF_Homeo	TF_Homeo	Sp-Hnf1	homeobox
SPU_008528	TF	TF_Ets	TF_Ets	Sp-Ets4	ets
SPU_008703	TF	TF_bzip	TF_bzip
SPU_008752	TF	TF_bzip	TF_bzip
SPU_008845	TF	TF_bHLH	TF_bHLH
SPU_008936	TF	TF_NR	TF_NR
SPU_009178	TF	TF_Forkhead	TF_Forkhead	Sp-FoxO	forkhead
SPU_009642	TF	TF_ZNF	TF_ZNF	Sp-Rreb1	C2H2 zinc finger
SPU_009771	TF	TF_Forkhead	TF_Forkhead	Sp-FoxG	forkhead
SPU_009831	TF	TF_ZNF	TF_ZNF
SPU_009876	TF	TF_Forkhead	TF_Forkhead	Sp-FoxP	forkhead
SPU_010295	TF	TF_ZNF	TF_ZNF
SPU_010305	TF	TF_Homeo	TF_Homeo
SPU_010351	TF	TF_Homeo	TF_Homeo	Sp-IrxA	homeobox
SPU_010403	TF	TF_Forkhead	TF_Forkhead	Sp-FoxY	forkhead
SPU_010424	TF	TF_Homeo	TF_Homeo	Sp-Otx	homeobox
SPU_010635	TF	TF_Other	TF_Other	Sp-GataE	GATA zinc finger
SPU_011174	TF	TF_bzip	TF_bzip	Sp-Nfe2	bZIP
SPU_011189				Sp-z141	C2H2 zinc finger
SPU_011202	TF	TF_Homeo	TF_Homeo
SPU_011246	TF	TF_Homeo	TF_Homeo
SPU_011297	TF	TF_Homeo	TF_Homeo
SPU_011315	TF	TF_bHLH	TF_bHLH
SPU_011348	TF	TF_NR	TF_NR	Sp-Fxr	nulear hormone receptor
SPU_011576	TF	TF_NR	TF_NR
SPU_011635	TF	TF_Forkhead	TF_Forkhead
SPU_012008	TF	TF_bHLH	TF_bHLH
SPU_012203	TF	TF_Other	TF_Other
SPU_012253	TF	TF_Homeo	TF_Homeo	Sp-Eve	homeobox
SPU_012384	TF	TF_Forkhead	TF_Forkhead	Sp-FoxQ2	forkhead
SPU_012469	TF	TF_Ets	TF_Ets	Sp-Elk	ets
SPU_012490	TF	TF_Homeo	TF_Homeo	Sp-Hmx	homeobox
SPU_012491	TF	TF_Homeo	TF_Homeo	Sp-Nk1	homeobox
SPU_012546	TF	TF_ZNF	TF_ZNF
SPU_012645				Sp-Z166	C2H2 zinc finger
SPU_012648	TF	TF_bzip	TF_bzip
SPU_012699	TF	TF_Homeo	TF_Homeo
SPU_012772	TF	TF_ZNF	TF_ZNF	Sp-Klf7	C2H2 zinc finger
SPU_012913				Sp-Z92	C2H2 zinc finger
SPU_012914				Sp-Z62	C2H2 zinc finger
SPU_013015	TF	TF_Tbox	TF_Tbox	Sp-Bra	T-box
SPU_013047	TF	TF_Homeo	TF_Homeo
SPU_013119	TF	TF_bHLH	TF_bHLH
SPU_013178	TF	TF_NR	TF_NR
SPU_013305	TF	TF_NR	TF_NR
SPU_013569	TF	TF_Other	TF_Other
SPU_013689	TF	TF_Other	TF_Other
SPU_014170	TF	TF_Sox/HMG	TF_Sox/HMG
SPU_014197				Sp-Z55	C2H2 zinc finger
SPU_014289	TF	TF_Homeo	TF_Homeo	Sp-Rax	homeobox
SPU_014332	TF	TF_bHLH	TF_bHLH	Sp-Usf	bHLH
SPU_014401	TF	TF_bHLH	TF_bHLH
SPU_014418	TF	TF_Forkhead	TF_Forkhead	Sp-FoxD	forkhead
SPU_014461	TF	TF_Homeo	TF_Homeo
SPU_009048	TF	TF_bzip	TF_bzip
SPU_014576	TF	TF_Ets	TF_Ets	Sp-Pea	ets
SPU_014628	TF	TF_Ets	TF_Ets
SPU_014722	TF	TF_Homeo	TF_Homeo
SPU_014793	TF	TF_ZNF	TF_ZNF	Sp-Spalt	C2H2 zinc finger
SPU_014802	TF	TF_Homeo	TF_Homeo
SPU_014836	TF	TF_Other	TF_Other
SPU_015108	TF	TF_Other	TF_Other
SPU_015243	TF	TF_Forkhead	TF_Forkhead	Sp-FoxN2/3	forkhead
SPU_015358	TF	TF_ZNF	TF_ZNF	Sp-Egr	C2H2 zinc finger
SPU_015374	TF	TF_bHLH	TF_bHLH	Sp-Id	bHLH
SPU_015456	TF	TF_NR	TF_NR
SPU_015640	TF	TF_ZNF	TF_ZNF
SPU_015712	TF	TF_bHLH	TF_bHLH	Sp-HesD	bHLH
SPU_015719	TF	TF_Forkhead	TF_Forkhead
SPU_015767				Sp-Z57	C2H2 zinc finger
SPU_015772	TF	TF_ZNF	TF_ZNF
SPU_015828	TF	TF_Homeo	TF_Homeo
SPU_015829	TF	TF_Homeo	TF_Homeo
SPU_015908	TF	TF_Other	TF_Other
SPU_015982	TF	TF_Homeo	TF_Homeo	Sp-Gsc	homeobox
SPU_015984	TF	TF_Homeo	TF_Homeo	Sp-Prox1	homeobox
SPU_016443	TF	TF_Homeo	TF_Homeo	Sp-Brn1/2/4	homeobox
SPU_016449	TF	TF_Homeo	TF_Homeo	Sp-Onecut	homeobox
SPU_016523	TF	TF_NR	TF_NR
SPU_016617	TF	TF_Other	TF_Other
SPU_016786	TF	TF_Homeo	TF_Homeo
SPU_016881	TF	TF_Sox/HMG	TF_Sox/HMG	Sp-SoxE	Sox/Hmg
SPU_017106	TF	TF_Other	TF_Other
SPU_017348	TF	TF_Homeo	TF_Homeo	Sp-Atbf1	C2H2 zinc finger/homeobox
SPU_017379	TF	TF_Homeo	TF_Homeo	Sp-Six1/2	homeobox
SPU_017404	TF	TF_NR	TF_NR
SPU_017407	TF	TF_bHLH	TF_bHLH
SPU_017470	TF	TF_ZNF	TF_ZNF	Sp-Klf3/8/12	C2H2 zinc finger
SPU_017492	TF	TF_NR	TF_NR	Sp-Reverb	nulear hormone receptor
SPU_017579	TF	TF_ZNF	TF_ZNF
SPU_017635	TF	TF_Homeo	TF_Homeo	Sp-Pax4L	homeobox
SPU_017642	TF	TF_Smad	TF_Smad
SPU_017725	TF	TF_Other	TF_Other	Sp-P3a2	homeobox
SPU_017837	TF	TF_Homeo	TF_Homeo
SPU_017971	TF	TF_Smad	TF_Smad
SPU_018056	TF	TF_Homeo	TF_Homeo
SPU_018126	TF	TF_Homeo	TF_Homeo	Sp-Tgif	homeobox
SPU_018355	TF	TF_NR	TF_NR
SPU_018391	TF	TF_Tbox	TF_Tbox
SPU_018392	TF	TF_Tbox	TF_Tbox
SPU_018393	TF	TF_ZNF	TF_ZNF
SPU_018483	TF	TF_Ets	TF_Ets	Sp-Erg	ets
SPU_018744	TF	TF_ZNF	TF_ZNF
SPU_018797	TF	TF_ZNF	TF_ZNF
SPU_018861	TF	TF_NR	TF_NR	Sp-Thrb	nulear hormone receptor
SPU_018908	TF	TF_Homeo	TF_Homeo	Sp-Six3	homeobox
SPU_018954	TF	TF_Homeo	TF_Homeo
SPU_019002	TF	TF_Forkhead	TF_Forkhead	Sp-FoxQ2_1	forkhead
SPU_019089				Sp-Z133	C2H2 zinc finger
SPU_019290	TF	TF_Homeo	TF_Homeo	Sp-Otp	homeobox
SPU_019332	TF	TF_NR	TF_NR
SPU_019366	TF	TF_Homeo	TF_Homeo
SPU_019656	TF	TF_Homeo	TF_Homeo
SPU_020123	TF	TF_Ets	TF_Ets
SPU_020124	TF	TF_Ets	TF_Ets
SPU_020311	TF	TF_ZNF	TF_ZNF	Sp-Klf2/4	C2H2 zinc finger
SPU_020565	TF	TF_Homeo	TF_Homeo	Sp-Msxl	homeobox
SPU_020637	TF	TF_Homeo	TF_Homeo
SPU_020722	TF	TF_Smad	TF_Smad
SPU_021119	TF	TF_bHLH	TF_bHLH
SPU_021172	TF	TF_bzip	TF_bzip
SPU_021192	TF	TF_NR	TF_NR	Sp-Hnf4	nulear hormone receptor
SPU_021210	TF	TF_Other	TF_Other	Sp-Tead4	other
SPU_021557	TF	TF_Ets	TF_Ets
SPU_021608	TF	TF_bHLH	TF_bHLH	Sp-HesC	bHLH
SPU_022049	TF	TF_Homeo	TF_Homeo	Sp-Msx	homeobox
SPU_022163	TF	TF_bHLH	TF_bHLH	Sp-Max	bHLH
SPU_022242	TF	TF_Homeo	TF_Homeo	Sp-Smadip	homeobox
SPU_022573	TF	TF_Homeo	TF_Homeo
SPU_022678	TF	TF_NR	TF_NR
SPU_022816	TF	TF_Homeo	TF_Homeo
SPU_022817	TF	TF_Homeo	TF_Homeo
SPU_022820	TF	TF_Sox/HMG	TF_Sox/HMG	Sp-SoxB1	Sox/Hmg
SPU_022846	TF	TF_Forkhead	TF_Forkhead
SPU_023037	TF	TF_Sox/HMG	TF_Sox/HMG
SPU_023090	TF	TF_Other	TF_Other
SPU_023177	TF	TF_Homeo	TF_Homeo	Sp-Hbn	homeobox
SPU_023366	TF	TF_Other	TF_Other
SPU_023386	TF	TF_Tbox	TF_Tbox	Sp-Tbx2/3	T-box
SPU_023730	TF	TF_Homeo	TF_Homeo
SPU_023894	TF	TF_Forkhead	TF_Forkhead	Sp-FoxI	forkhead
SPU_024093	TF	TF_Homeo	TF_Homeo
SPU_024139	TF	TF_Forkhead	TF_Forkhead	Sp-FoxC	forkhead
SPU_024189	TF	TF_ZNF	TF_ZNF	Sp-Sp5	C2H2 zinc finger
SPU_024307	TF	TF_bzip	TF_bzip
SPU_024877	TF	TF_ZNF	TF_ZNF	Sp-Osr	C2H2 zinc finger
SPU_024903	TF	TF_Ets	TF_Ets	Sp-Ese	ets
SPU_024918	TF	TF_bHLH	TF_bHLH
SPU_025010	TF	TF_Forkhead	TF_Forkhead	Sp-FoxK	forkhead
SPU_025113	TF	TF_Sox/HMG	TF_Sox/HMG	Sp-SoxB2	Sox/Hmg
SPU_025346	TF	TF_ZNF	TF_ZNF
SPU_025584	TF	TF_Tbox	TF_Tbox	Sp-Tbr	T-box
SPU_025590	TF	TF_Forkhead	TF_Forkhead	Sp-FoxM	forkhead
SPU_025632	TF	TF_Homeo	TF_Homeo
SPU_025888	TF	TF_bzip	TF_bzip
SPU_026099	TF	TF_Homeo	TF_Homeo	Sp-Lox	homeobox
SPU_026205	TF	TF_bHLH	TF_bHLH
SPU_026418	TF	TF_ZNF	TF_ZNF	Sp-Klf11	C2H2 zinc finger
SPU_026465	TF	TF_Other	TF_Other
SPU_026633	TF	TF_Other	TF_Other
SPU_026763	TF	TF_Other	TF_Other
SPU_026877	TF	TF_Other	TF_Other
SPU_026905	TF	TF_bzip	TF_bzip	Sp-Atf2	bZIP
SPU_026962	TF	TF_Other	TF_Other
SPU_027015	TF	TF_Other	TF_Other	Sp-GataC	other
SPU_027053	TF	TF_Ets	TF_Ets
SPU_027214	TF	TF_Homeo	TF_Homeo	Sp-Hhex	homeobox	SPU_027215
SPU_027235	TF	TF_ZNF	TF_ZNF	Sp-Blimp1	C2H2 zinc finger
SPU_027472	TF	TF_ZNF	TF_ZNF
SPU_027598	TF	TF_NR	TF_NR	Sp-Fxr_1	nulear hormone receptor
SPU_027774	TF	TF_Other	TF_Other	Sp-Srf	other
SPU_027935	TF	TF_bHLH	TF_bHLH
SPU_027969	TF	TF_Forkhead	TF_Forkhead	Sp-FoxJ1	forkhead
SPU_018581	TF	TF_Other	TF_Other	Sp-Dach	other	SPU_028061
SPU_028093	TF	TF_bHLH	TF_bHLH	Sp-Scl	bHLH
SPU_028120	TF	TF_Other	TF_Other
SPU_028148	TF	TF_bHLH	TF_bHLH	Sp-Acsc	bHLH
SPU_028255	TF	TF_NR	TF_NR
SPU_028479	TF	TF_Ets	TF_Ets	Sp-Tel	ets
SPU_028583	TF	TF_ZNF	TF_ZNF	Sp-Zic	C2H2 zinc finger
SPU_028827	TF	TF_Other	TF_Other	Sp-E2f4	other
