# Supplementary material for: Developmental gene regulatory network connections predicted by machine learning from gene expression data alone
Source: PLoS One. 2021 Dec 28;16(12):e0261926. doi: 10.1371/journal.pone.0261926 (PMC8714117; doi:10.1371/journal.pone.0261926)
Supplement: S3 File — This zipped file contains the metadata file, gene expression file and the Transcription Factor list used for PEAK prediction. (ZIP) [file pone.0261926.s003.zip]

Archive with 8 entries (7 files):
- Additional File 3/
- __MACOSX/._Additional File 3
- Additional File 3/Gene_Expression.tsv
- __MACOSX/Additional File 3/._Gene_Expression.tsv
- Additional File 3/ Transcription_Factors.tsv
- __MACOSX/Additional File 3/._ Transcription_Factors.tsv
- Additional File 3/Experiments_Meta_Data.tsv
- __MACOSX/Additional File 3/._Experiments_Meta_Data.tsv
