# Supplementary material for: Developmental gene regulatory network connections predicted by machine learning from gene expression data alone
Source: PLoS One. 2021 Dec 28;16(12):e0261926. doi: 10.1371/journal.pone.0261926 (PMC8714117; doi:10.1371/journal.pone.0261926)
Supplement: S3 File — This zipped file contains the metadata file, gene expression file and the Transcription Factor list used for PEAK prediction. (ZIP) [file pone.0261926.s003.zip › Additional File 3/Gene_Expression.tsv]

SPU_005572	SPU_008752	SPU_012384	SPU_014722	SPU_015829	SPU_019002	SPU_007190	SPU_025113	SPU_022820	SPU_027912	SPU_027912_1	SPU_024901	SPU_024901_1	SPU_003704	SPU_002815	SPU_002816	SPU_017971	SPU_004599	SPU_024903	SPU_027145	SPU_004702	SPU_002592	SPU_018680	SPU_009474	SPU_012786	SPU_027935	SPU_027935_1	SPU_004217	SPU_022049	SPU_021557	SPU_017379	SPU_018908	SPU_004983	SPU_012648	SPU_012648_1	SPU_025346	SPU_028148	SPU_026763	SPU_024315	SPU_012008	SPU_012772	SPU_001113	SPU_026510	SPU_019384	SPU_011226	SPU_023730	SPU_016792	SPU_016016	SPU_011271	SPU_011270
73040	18	0	0	0	5	419	35128	132812	3246	4508	697	1150	17777	0	0	491	0	10	690	2706	7	11386	17	7398	99	929	1517	26	506	11	9	122	3002	796	2214	75	79	182	0	66	14	810	10800	329	0	21	6	1199	229
101924	597	6576	803	481	34207	232	39194	192943	1413	1242	1431	1218	1139	10	6	73	6	957	424	1394	221	6680	15	3149	272	874	802	12	795	17	2596	46	4797	2259	1417	28	98	925	0	80	3	1454	1547	976	5	81	42	1466	764
139847	1851	3306	56	14	13341	371	29666	69092	776	637	292	262	652	150	0	78	8	2895	32	139	1804	6418	53	11996	127	192	426	67	1710	12	1421	6307	671	2013	1568	76	9	92	0	782	5	501	697	513	0	250	761	696	381
113057	1551	2024	26	0	15932	443	21528	46987	460	311	356	246	631	2431	12	390	0	4348	560	52	1381	1936	120	4210	152	768	417	1636	1443	647	2519	5341	317	1259	1350	523	219	122	0	737	237	504	252	506	280	200	3723	1638	376
94650	1473	1794	2	9	10123	480	18281	44159	441	484	305	315	1087	2629	13	256	19	1975	972	376	1267	3026	236	4116	205	1007	320	1752	1276	542	2098	6747	336	963	797	614	236	111	49	1090	89	445	360	301	597	135	3852	2770	205
39591	1194	1543	12	6	8329	506	17252	63326	385	503	190	253	1017	2797	123	438	81	1063	1278	754	1127	2806	383	3889	130	929	469	1263	825	612	1811	4460	168	831	517	594	176	148	124	1019	484	310	408	182	822	144	3050	4052	142
20404	1680	668	11	0	2919	406	15891	65909	213	332	147	222	790	2845	541	314	2249	1264	1356	694	795	2341	755	2837	97	1101	547	854	580	636	1828	1903	188	862	589	545	116	180	1036	1033	713	254	328	229	716	232	1640	3426	130
20534	1738	1248	11	2	5246	486	17101	81026	297	223	100	172	858	2795	412	172	1424	1260	1323	578	903	2155	535	3399	69	1228	620	807	536	628	1542	2542	113	753	498	813	64	118	955	995	604	233	300	150	667	232	2301	3824	115
27189	2193	209	2	5	797	374	11510	43405	326	409	259	134	554	2165	579	215	1714	842	1170	715	807	2967	951	2161	268	933	423	723	705	619	1852	1337	226	1330	556	339	112	254	639	1171	266	251	300	320	758	535	1041	3121	163
25927	1566	39	19	0	300	413	15362	51290	369	324	116	157	749	2228	385	183	2032	1207	1310	465	900	2694	906	2068	232	1106	577	818	617	551	2378	1231	318	988	687	275	203	188	625	792	415	287	287	283	930	594	867	3687	175
[truncated: 497 more columns]
