# Supplementary material for: Developmental gene regulatory network connections predicted by machine learning from gene expression data alone
Source: PLoS One. 2021 Dec 28;16(12):e0261926. doi: 10.1371/journal.pone.0261926 (PMC8714117; doi:10.1371/journal.pone.0261926)
Supplement: S3 File — This zipped file contains the metadata file, gene expression file and the Transcription Factor list used for PEAK prediction. (ZIP) [file pone.0261926.s003.zip › Additional File 3/ Transcription_Factors.tsv]

SPU_005572
SPU_008752
SPU_012384
SPU_014722
SPU_015829
SPU_019002
SPU_025113
SPU_022820
SPU_003704
SPU_002815
SPU_002816
SPU_017971
SPU_004599
SPU_024903
SPU_004702
SPU_002592
SPU_027935
SPU_027935_1
SPU_004217
SPU_022049
SPU_021557
SPU_017379
SPU_018908
SPU_012648
SPU_012648_1
SPU_025346
SPU_028148
SPU_026763
SPU_012008
SPU_012772
SPU_001113
SPU_023730
SPU_014793
SPU_012491
SPU_012490
SPU_014576
SPU_018581
SPU_026099
SPU_001739
SPU_007253
SPU_028827
SPU_007611
SPU_007599
SPU_017470
SPU_013178
SPU_018861
SPU_003595
SPU_003595_1
SPU_023366
SPU_011202
SPU_010295
SPU_000424
SPU_018797
SPU_015712
SPU_021608
SPU_000440
SPU_002874
SPU_009178
SPU_017642
SPU_006484
SPU_000485
SPU_001657
SPU_014401
SPU_013305
SPU_016786
SPU_005358
SPU_015358
SPU_008936
SPU_002791
SPU_019290
SPU_003179
SPU_016449
SPU_018056
SPU_027053
SPU_012546
SPU_021119
SPU_008112
SPU_008117
SPU_008117_1
SPU_004414
SPU_006753
SPU_003102
SPU_013047
SPU_028583
SPU_004148
SPU_022163
SPU_017407
SPU_017837
SPU_020722
SPU_021210
SPU_021192
SPU_023037
SPU_011297
SPU_012914
SPU_012913
SPU_017348
SPU_015767
SPU_024189
SPU_009831
SPU_011576
SPU_026962
SPU_009771
SPU_010403
SPU_028093
SPU_027598
SPU_016443
SPU_020565
SPU_017725
SPU_006421
SPU_017404
SPU_017404_1
SPU_000948
SPU_014418
SPU_008845
SPU_009642
SPU_006917
SPU_014628
SPU_013569
SPU_014802
SPU_006676
SPU_015772
SPU_012253
SPU_003470
SPU_006814
SPU_003548
SPU_023386
SPU_011315
SPU_015828
SPU_016881
SPU_015374
SPU_014332
SPU_027969
SPU_019332
SPU_002677
SPU_006312
SPU_000129
SPU_020311
SPU_008703
SPU_025010
SPU_024877
SPU_011246
SPU_019366
SPU_012203
SPU_022678
SPU_025584
SPU_027235
SPU_010305
SPU_028120
SPU_024093
SPU_023177
SPU_014289
SPU_026633
SPU_015982
SPU_015984
SPU_010424
SPU_023894
SPU_000276
SPU_015908
SPU_021172
SPU_006462
SPU_007981
SPU_005718
SPU_017106
SPU_025590
SPU_018483
SPU_022242
SPU_014836
SPU_022573
SPU_012699
SPU_014170
SPU_004287
SPU_004287_1
SPU_001998
SPU_019089
SPU_028255
SPU_018744
SPU_006787
SPU_006786
SPU_028479
SPU_026877
SPU_026418
SPU_016523
SPU_017492
SPU_026905
SPU_013015
SPU_002320
SPU_015243
SPU_027774
SPU_016617
SPU_001262
SPU_001262_1
SPU_001262_2
SPU_008528
SPU_018126
SPU_022846
SPU_009048
SPU_011174
SPU_011348
SPU_002603
SPU_009876
SPU_027214
SPU_012469
SPU_020123
SPU_020124
SPU_002632
SPU_002634
SPU_002631
SPU_002129
SPU_013119
SPU_023090
SPU_014197
SPU_015719
SPU_024139
SPU_000975
SPU_019656
SPU_010351
SPU_025888
SPU_026465
SPU_027015
SPU_017579
SPU_005022
SPU_026205
SPU_007147
SPU_000861
SPU_003166
SPU_003378
SPU_024918
SPU_014461
SPU_007644
SPU_012645
SPU_006991
SPU_000739
SPU_013689
SPU_013689_1
SPU_018391
SPU_022817
SPU_022816
SPU_024307
SPU_015108
SPU_025632
SPU_000756
SPU_000757
SPU_006803
SPU_004551
SPU_005435
SPU_006808
SPU_018355
SPU_018355_1
SPU_011189
SPU_018393
SPU_018392
SPU_020637
SPU_000749
SPU_011635
SPU_007262
SPU_015640
SPU_027472
SPU_015456
SPU_010635
SPU_006583
SPU_017635
SPU_008196
SPU_008196_1
SPU_004021
SPU_004723
SPU_018954
