# Supplementary material for: Developmental gene regulatory network connections predicted by machine learning from gene expression data alone
Source: PLoS One. 2021 Dec 28;16(12):e0261926. doi: 10.1371/journal.pone.0261926 (PMC8714117; doi:10.1371/journal.pone.0261926)
Supplement: S3 File — This zipped file contains the metadata file, gene expression file and the Transcription Factor list used for PEAK prediction. (ZIP) [file pone.0261926.s003.zip › Additional File 3/Experiments_Meta_Data.tsv]

#Experiment	Perturbations	PerturbationLevels	Treatment	DeletedGenes	OverexpressedGenes	Time	Repeat
1	NA	NA	NA	NA	NA	0	1
1	NA	NA	NA	NA	NA	10	1
1	NA	NA	NA	NA	NA	18	1
1	NA	NA	NA	NA	NA	24	1
1	NA	NA	NA	NA	NA	30	1
1	NA	NA	NA	NA	NA	40	1
1	NA	NA	NA	NA	NA	48	1
1	NA	NA	NA	NA	NA	56	1
1	NA	NA	NA	NA	NA	64	1
1	NA	NA	NA	NA	NA	72	1
