# Supplementary material for: Developmental gene regulatory network connections predicted by machine learning from gene expression data alone
Source: PLoS One. 2021 Dec 28;16(12):e0261926. doi: 10.1371/journal.pone.0261926 (PMC8714117; doi:10.1371/journal.pone.0261926)
Supplement: S4 File — The output file of the PEAK prediction. Each row represents a predicted gene-to-gene interaction. The first column is the predicted regulating TF or Gene1 and the second column is the target gene or Gene 2. The third column is the confidence score of the prediction. Each target gene has up to 30 ranked regulator predictions. Predictions are marked with a positive or negative confidence score when representing an enhancing interaction or a repressive interaction, respectively. The genes are annotated by SPU_ID. (CSV) [file pone.0261926.s004.csv]

Gene 1	Gene 2	Confidence Score
SPU_017635	SPU_005572	0.96012157
SPU_010295	SPU_005572	0.946568396
SPU_002320	SPU_005572	0.911574188
SPU_003102	SPU_005572	0.889713291
SPU_015358	SPU_005572	0.882600148
SPU_017725	SPU_005572	0.873971255
SPU_004702	SPU_022820	0.865623472
SPU_022163	SPU_005572	0.858952648
SPU_012914	SPU_005572	0.848500974
SPU_007981	SPU_022820	0.848090675
SPU_025346	SPU_005572	0.847842416
SPU_004217	SPU_022820	0.847001165
SPU_002791	SPU_022820	0.845072482
SPU_002874	SPU_022820	0.842851184
SPU_014332	SPU_005572	0.829410565
SPU_022678	SPU_022820	0.828272401
SPU_006421	SPU_005572	0.819991985
SPU_007644	SPU_022820	0.80962944
SPU_027053	SPU_022820	0.808567653
SPU_023037	SPU_022820	0.782621093
SPU_017837	SPU_005572	0.777107838
SPU_019332	SPU_022820	0.757798557
SPU_018056	SPU_022820	0.74874994
SPU_018355	SPU_022820	0.736827288
SPU_003704	SPU_022820	0.723360055
SPU_014332	SPU_021608	0.70021226
SPU_003470	SPU_009155	0.695751784
SPU_009831	SPU_009155	0.68582934
SPU_012384	SPU_021608	0.681644706
SPU_019002	SPU_021608	0.678934792
SPU_012253	SPU_021608	0.665841263
SPU_025346	SPU_009155	0.664661654
SPU_014793	SPU_009155	0.659581293
SPU_018391	SPU_022820	0.659579075
SPU_005435	SPU_022820	0.659413292
SPU_009642	SPU_009155	0.652860567
SPU_008528	SPU_022820	0.648443615
SPU_003470	SPU_005572	0.644173733
SPU_013569	SPU_005572	0.640747321
SPU_021557	SPU_005572	0.634676143
SPU_011635	SPU_009155	0.633262552
SPU_023090	SPU_002874	0.63180003
SPU_018056	SPU_002874	0.631211334
SPU_011189	SPU_009155	0.629876338
SPU_005358	SPU_021608	0.628806788
SPU_003102	SPU_021608	0.62591321
SPU_013689	SPU_009155	0.625608812
SPU_018355	SPU_002874	0.622266677
SPU_003704	SPU_002874	0.62200927
SPU_022678	SPU_002874	0.616053004
SPU_004217	SPU_002874	0.611567992
SPU_025584	SPU_009155	0.607376566
SPU_014793	SPU_018581	0.603756509
SPU_025113	SPU_009155	0.602025768
SPU_007644	SPU_002874	0.600163482
SPU_008117_1	SPU_021608	0.599855896
SPU_025584	SPU_018581	0.598983041
SPU_007611	SPU_022820	0.598589375
SPU_026465	SPU_002874	0.59767549
SPU_002129	SPU_005572	0.596513761
SPU_018355_1	SPU_002874	0.592636852
SPU_017837	SPU_021608	0.584986161
SPU_008117	SPU_009155	0.583521838
SPU_006753	SPU_005572	0.582543635
SPU_003470	SPU_002874	0.570120585
SPU_025346	SPU_018581	0.569401037
SPU_009831	SPU_002874	0.568671231
SPU_012914	SPU_021608	0.565649157
SPU_002791	SPU_002874	0.564038179
SPU_009642	SPU_018581	0.555276216
SPU_017837	SPU_009155	0.552952344
SPU_018392	SPU_022820	0.549078345
SPU_002603	SPU_006676	0.548766601
SPU_007981	SPU_002874	0.54748913
SPU_008117	SPU_021608	0.541812726
SPU_025113	SPU_021608	0.540137847
SPU_007262	SPU_009155	0.539476101
SPU_008117_1	SPU_009155	0.538161065
SPU_028255	SPU_006676	0.534429146
SPU_003166	SPU_006676	0.532907851
SPU_010295	SPU_021608	0.532532345
SPU_021172	SPU_006676	0.528095709
SPU_002320	SPU_021608	0.527821253
SPU_010295	SPU_009155	0.525309419
SPU_026633	SPU_006676	0.524598742
SPU_023366	SPU_021608	0.523108775
SPU_006462	SPU_006676	0.522635267
SPU_012490	SPU_006676	0.517172746
SPU_024189	SPU_006676	0.514097444
SPU_013015	SPU_006676	0.513470768
SPU_017725	SPU_021608	0.511591848
SPU_011635	SPU_002874	0.511379075
SPU_017635	SPU_021608	0.509749245
SPU_027235	SPU_006676	0.508436427
SPU_015374	SPU_006676	0.50349967
SPU_003704	SPU_018056	0.502111169
SPU_018483	SPU_006676	0.499903039
SPU_018355	SPU_018056	0.499186818
SPU_006803	SPU_006676	0.49790103
SPU_027053	SPU_002874	0.494822678
SPU_026465	SPU_018056	0.493807742
SPU_018355_1	SPU_018056	0.488532628
SPU_023090	SPU_018056	0.481941369
SPU_002592	SPU_006676	0.477980736
SPU_022678	SPU_018056	0.475593378
SPU_023037	SPU_002874	0.47171522
SPU_013689	SPU_018056	0.461834915
SPU_009831	SPU_025113	0.461551587
SPU_009642	SPU_018056	0.455070804
SPU_004217	SPU_018056	0.450905576
SPU_001262_2	SPU_018056	0.45041294
SPU_011635	SPU_025113	0.449345469
SPU_011189	SPU_025113	0.446934131
SPU_012546	SPU_021608	0.446233296
SPU_002874	SPU_008528	0.445831452
SPU_007644	SPU_008528	0.445344084
SPU_005572	SPU_010424	0.444491881
SPU_003470	SPU_025113	0.442234821
SPU_002320	SPU_010424	0.441879691
SPU_002791	SPU_008528	0.441543135
SPU_007981	SPU_008528	0.439201242
SPU_025346	SPU_025113	0.433825216
SPU_004217	SPU_008528	0.428069248
SPU_008117	SPU_025113	0.427724514
SPU_022163	SPU_021608	0.425477572
SPU_005572	SPU_021608	0.424523072
SPU_017635	SPU_010424	0.424341072
SPU_000739	SPU_006676	0.424124556
SPU_005572	SPU_018581	0.423134848
SPU_028093	SPU_018581	0.422897401
SPU_002791	SPU_025113	0.422404904
SPU_027053	SPU_008528	0.421450543
SPU_009831	SPU_008528	0.420260121
SPU_022678	SPU_008528	0.418637222
SPU_017837	SPU_025113	0.415250592
SPU_020722	SPU_009155	0.414818253
SPU_028827	SPU_006676	0.413821476
SPU_011635	SPU_008528	0.411351227
SPU_025113	SPU_019002	0.410594392
SPU_023090	SPU_008528	0.410329222
SPU_023037	SPU_008528	0.409954824
SPU_007644	SPU_018056	0.40570116
SPU_028827	SPU_005572	0.405600942
SPU_015358	SPU_021608	0.405238188
SPU_008117_1	SPU_025113	0.405208663
SPU_009831	SPU_018581	0.405040523
SPU_014332	SPU_020311	0.404114717
SPU_002129	SPU_010424	0.40397929
SPU_018056	SPU_008528	0.403954756
SPU_011189	SPU_008528	0.403733943
SPU_005358	SPU_019002	0.403691249
SPU_017635	SPU_019002	0.400060658
SPU_003470	SPU_018056	0.399822657
SPU_003102	SPU_019002	0.398816592
SPU_012384	SPU_020311	0.398717483
SPU_012469	SPU_005572	0.396185411
SPU_012648	SPU_002874	0.395302298
SPU_014793	SPU_025113	0.394881464
SPU_018355	SPU_008528	0.394211402
SPU_001262_2	SPU_018581	0.393848093
SPU_017837	SPU_019002	0.393378329
SPU_019002	SPU_020311	0.393104149
SPU_026465	SPU_019024	0.390000431
SPU_003704	SPU_008528	0.388856445
SPU_009642	SPU_025113	0.388661969
SPU_010295	SPU_019002	0.387438142
SPU_012253	SPU_020311	0.387419706
SPU_008117_1	SPU_019002	0.387328497
SPU_003704	SPU_019024	0.386545325
SPU_004723	SPU_025113	0.385923362
SPU_023177	SPU_015908	0.385873599
SPU_018355_1	SPU_019024	0.38577144
SPU_018355	SPU_019024	0.383483746
SPU_012203	SPU_015908	0.383020912
SPU_007262	SPU_019002	0.381423657
SPU_020123	SPU_015908	0.380106681
SPU_018056	SPU_019024	0.379299667
SPU_012772	SPU_015908	0.376499376
SPU_014332	SPU_019002	0.374923329
SPU_012648	SPU_008528	0.373458312
SPU_020565	SPU_015908	0.373404807
SPU_017837	SPU_000668	0.371760145
SPU_023090	SPU_019024	0.369613006
SPU_008117	SPU_000668	0.368929498
SPU_009642	SPU_019024	0.368495635
SPU_013689	SPU_019024	0.36590687
SPU_007262	SPU_000668	0.365837562
SPU_006991	SPU_005572	0.365557145
SPU_025584	SPU_025113	0.364975934
SPU_011635	SPU_019002	0.364516705
SPU_017837	SPU_020371	0.364240723
SPU_002874	SPU_018056	0.364175158
SPU_011174	SPU_015908	0.363581056
SPU_011189	SPU_000668	0.362724141
SPU_004723	SPU_000668	0.362585804
SPU_017725	SPU_010424	0.36200792
SPU_008752	SPU_015908	0.360416071
SPU_003102	SPU_025113	0.358618795
SPU_006583	SPU_015908	0.35853826
SPU_014793	SPU_019024	0.358295407
SPU_022820	SPU_002874	0.356986886
SPU_015243	SPU_005572	0.356901777
SPU_011189	SPU_019002	0.356689558
SPU_007262	SPU_020371	0.356282863
SPU_023366	SPU_019002	0.355990663
SPU_020722	SPU_000668	0.355721613
SPU_008117_1	SPU_000668	0.355520483
SPU_003102	SPU_020311	0.355435928
SPU_020722	SPU_019002	0.353714197
SPU_020722	SPU_020371	0.353595543
SPU_026465	SPU_008528	0.352643538
SPU_012648	SPU_020371	0.351755851
SPU_004148	SPU_020311	0.351278185
SPU_022678	SPU_019024	0.351201947
SPU_008703	SPU_015908	0.350470201
SPU_022820	SPU_008528	0.348916471
SPU_008117	SPU_020371	0.348041259
SPU_018391	SPU_020371	0.346052556
SPU_009831	SPU_019002	0.345096116
SPU_008117_1	SPU_020311	0.344881402
SPU_002791	SPU_018056	0.343673515
SPU_013689_1	SPU_005572	0.343314781
SPU_008845	SPU_020371	0.343222602
SPU_020722	SPU_025113	0.342626421
SPU_011189	SPU_020371	0.342064616
SPU_004723	SPU_019002	0.341866397
SPU_025113	SPU_000668	0.341001166
SPU_011635	SPU_020371	0.340457658
SPU_012546	SPU_009155	0.340224786
SPU_021608	SPU_020311	0.339487911
SPU_008117_1	SPU_020371	0.338972819
SPU_017837	SPU_020311	0.337479525
SPU_009831	SPU_000668	0.336963879
SPU_004723	SPU_020371	0.335842626
SPU_018391	SPU_008528	0.335709833
SPU_018581	SPU_019024	0.335180464
SPU_009831	SPU_021608	0.334375668
SPU_020123	SPU_006676	0.334354876
SPU_007981	SPU_018056	0.332301995
SPU_012914	SPU_020311	0.330401035
SPU_004217	SPU_019024	0.329770062
SPU_025113	SPU_020371	0.328943088
SPU_015358	SPU_018581	0.328791582
SPU_024307	SPU_015908	0.327960172
SPU_022820	SPU_020371	0.326679235
SPU_003102	SPU_000668	0.326218481
SPU_003102	SPU_020371	0.324339145
SPU_025113	SPU_000841	0.3218944
SPU_014802	SPU_015908	0.319217477
SPU_003470	SPU_019024	0.318544919
SPU_007611	SPU_008528	0.318059768
SPU_025113	SPU_020311	0.316274829
SPU_012384	SPU_019002	0.31602962
SPU_018391	SPU_002874	0.315403636
SPU_001657	SPU_015908	0.314818683
SPU_006991	SPU_010424	0.314630445
SPU_010424	SPU_027235	0.314381216
SPU_008117	SPU_020311	0.313643925
SPU_011635	SPU_018581	0.311561242
SPU_014793	SPU_019024_1	0.310490999
SPU_023366	SPU_020311	0.310149314
SPU_009831	SPU_020371	0.308556772
SPU_018581	SPU_019024_1	0.306393831
SPU_012546	SPU_010424	0.306064067
SPU_014576	SPU_015908	0.305327885
SPU_000276	SPU_015908	0.304910378
SPU_008528	SPU_002874	0.302301514
SPU_009642	SPU_019024_1	0.301895789
SPU_010295	SPU_020311	0.301892878
SPU_002791	SPU_020371	0.301740818
SPU_012253	SPU_019002	0.301530956
SPU_004723	SPU_024794	0.30081224
SPU_014332	SPU_020371	0.300080078
SPU_019366	SPU_015908	0.29988172
SPU_008845	SPU_011583	0.299868275
SPU_008117_1	SPU_024794	0.296673348
SPU_005358	SPU_027235	0.29662317
SPU_025584	SPU_019002	0.296360911
SPU_020722	SPU_011583	0.296274693
SPU_018954	SPU_015908	0.295085103
SPU_017635	SPU_020311	0.2945592
SPU_025346	SPU_021608	0.293916028
SPU_008117	SPU_000841	0.293813038
SPU_012384	SPU_011583	0.29276733
SPU_010295	SPU_000668	0.290930826
SPU_013569	SPU_018581	0.290863459
SPU_017725	SPU_020311	0.290176763
SPU_008117	SPU_024794	0.289279095
SPU_020565	SPU_008703	0.288661429
SPU_013689	SPU_019024_1	0.288102535
SPU_019290	SPU_008703	0.287747404
SPU_018392	SPU_011583	0.287736315
SPU_010295	SPU_000841	0.28671237
SPU_002320	SPU_018581	0.286657894
SPU_004148	SPU_011583	0.286279754
SPU_003179	SPU_017106	0.28601403
SPU_021557	SPU_018581	0.285573651
SPU_002129	SPU_027235	0.285503928
SPU_017837	SPU_000841	0.283778039
SPU_022163	SPU_018581	0.281524582
SPU_027235	SPU_015374	0.281501572
SPU_017837	SPU_024794	0.280189031
SPU_020722	SPU_024794	0.279091204
SPU_002603	SPU_015374	0.278987521
SPU_018056	SPU_019024_1	0.278910451
SPU_008117_1	SPU_000841	0.278696985
SPU_028583	SPU_017106	0.278676886
SPU_019002	SPU_020371	0.278325914
SPU_008117	SPU_022153	0.277837159
SPU_002816	SPU_015908	0.276978164
SPU_006583	SPU_006676	0.276825827
SPU_008117_1	SPU_011583	0.27673046
SPU_003470	SPU_019024_1	0.276654638
SPU_012648	SPU_024794	0.276390439
SPU_020123	SPU_004414	0.276249468
SPU_018954	SPU_026418	0.275731188
SPU_009831	SPU_019024	0.27551592
SPU_018392	SPU_008528	0.274887303
SPU_014418	SPU_015908	0.274286132
SPU_007262	SPU_024794	0.274211003
SPU_023090	SPU_019024_1	0.274168725
SPU_025632	SPU_015908	0.274044942
SPU_003470	SPU_000668	0.271369405
SPU_010403	SPU_017106	0.271060987
SPU_002874	SPU_019024	0.270297776
SPU_012203	SPU_008703	0.270297776
SPU_021172	SPU_015374	0.270078626
SPU_025113	SPU_024794	0.269545238
SPU_011202	SPU_008703	0.268973314
SPU_003102	SPU_011583	0.268955571
SPU_013015	SPU_017106	0.268922443
SPU_011189	SPU_022153	0.268758184
SPU_014332	SPU_000668	0.268438539
SPU_006462	SPU_027235	0.268416777
SPU_008845	SPU_024794	0.268401945
SPU_004723	SPU_022153	0.268206914
SPU_006421	SPU_011583	0.267470594
SPU_018355	SPU_003704	0.26740392
SPU_027235	SPU_000756	0.267263088
SPU_018391	SPU_024794	0.267054196
SPU_026465	SPU_003704	0.266469658
SPU_026877	SPU_017106	0.266293895
SPU_018355_1	SPU_003704	0.265812348
SPU_009831	SPU_010698_1	0.265777695
SPU_025346	SPU_000668	0.264717987
SPU_006462	SPU_000756	0.26454056
SPU_028583	SPU_005718	0.264446164
SPU_023090	SPU_010698_1	0.26382517
SPU_011189	SPU_024794	0.26303479
SPU_012384	SPU_020371	0.262736492
SPU_027053	SPU_018056	0.262223341
SPU_003179	SPU_005718	0.262047994
SPU_014332	SPU_012253	0.26158516
SPU_018056	SPU_010698_1	0.261268287
SPU_012914	SPU_011583	0.26123599
SPU_002603	SPU_004414	0.261092801
SPU_017837	SPU_022153	0.260843295
SPU_002791	SPU_022153	0.260350381
SPU_008528	SPU_024794	0.259961984
SPU_018056	SPU_003704	0.259805072
SPU_012490	SPU_000756	0.259775686
SPU_025346	SPU_019024_1	0.259448417
SPU_015908	SPU_008703	0.259372595
SPU_006991	SPU_018581	0.259144435
SPU_008845	SPU_008528	0.258845998
SPU_024307	SPU_008703	0.25859372
SPU_012648	SPU_022153	0.258134628
SPU_005358	SPU_012253	0.257765082
SPU_002603	SPU_000756	0.257465536
SPU_007644	SPU_010698_1	0.257247911
SPU_026465	SPU_010698_1	0.256910246
SPU_027053	SPU_022153	0.256759434
SPU_012546	SPU_020311	0.256749453
SPU_005358	SPU_006676	0.25667973
SPU_009831	SPU_022153	0.256475135
SPU_007644	SPU_009263	0.256346224
SPU_027053	SPU_024794	0.256279827
SPU_021608	SPU_019002	0.256147728
SPU_019002	SPU_012253	0.25582129
SPU_002129	SPU_018581	0.254809266
SPU_012914	SPU_025113	0.254417541
SPU_009831	SPU_020722	0.254328135
SPU_018355	SPU_010698_1	0.254241085
SPU_003166	SPU_000756	0.254077658
SPU_028255	SPU_000756	0.253603597
SPU_024189	SPU_000756	0.253533042
SPU_022820	SPU_022153	0.253515438
SPU_017407	SPU_018581	0.253320268
SPU_002874	SPU_022153	0.253202585
SPU_011635	SPU_022153	0.253155733
SPU_015374	SPU_017106	0.253062861
SPU_008117	SPU_011583	0.253030148
SPU_002791	SPU_019024	0.25242565
SPU_020722	SPU_012253	0.25229563
SPU_015374	SPU_004414	0.251961707
SPU_013015	SPU_000756	0.251565547
SPU_022820	SPU_024794	0.251393388
SPU_011635	SPU_020722	0.251009287
SPU_018581	SPU_009642	0.250648058
SPU_015719	SPU_015908	0.249593894
SPU_018056	SPU_027053	0.249325952
SPU_026633	SPU_015374	0.24913106
SPU_023090	SPU_003704	0.249002149
SPU_018355	SPU_027053	0.248716187
SPU_017642	SPU_000509	0.248650899
SPU_013689	SPU_003704	0.248612642
SPU_026633	SPU_000756	0.247984441
SPU_006462	SPU_015374	0.24797848
SPU_022678	SPU_003704	0.247961015
SPU_003704	SPU_027053	0.24775337
SPU_023037	SPU_022153	0.247330873
SPU_023090	SPU_027053	0.247103823
SPU_003102	SPU_000841	0.247029664
SPU_021608	SPU_011583	0.247027585
SPU_024903	SPU_027235	0.24696798
SPU_018483	SPU_000756	0.24692598
SPU_002874	SPU_010698_1	0.246812594
SPU_011635	SPU_024794	0.24666289
SPU_011189	SPU_020722	0.246602177
SPU_003166	SPU_015374	0.246519147
SPU_028255	SPU_015374	0.246060748
SPU_012384	SPU_012253	0.245918668
SPU_013015	SPU_015374	0.245223794
SPU_008845	SPU_012253	0.244637732
SPU_026418	SPU_008703	0.24438878
SPU_021172	SPU_000756	0.2442327
SPU_018483	SPU_027235	0.24421565
SPU_020722	SPU_022153	0.244151195
SPU_002791	SPU_024794	0.244087155
SPU_004702	SPU_009263	0.24376543
SPU_003102	SPU_012253	0.243210695
SPU_024189	SPU_015374	0.243119209
SPU_021557	SPU_027235	0.24285307
SPU_007262	SPU_022153	0.24282701
SPU_012253	SPU_020371	0.242784871
SPU_004217	SPU_009263	0.242777386
SPU_017635	SPU_000841	0.242663029
SPU_002874	SPU_009263	0.242462038
SPU_010295	SPU_011583	0.242423919
SPU_017837	SPU_012253	0.241913679
SPU_022678	SPU_009263	0.241570053
SPU_018391	SPU_022153	0.241034586
SPU_004217	SPU_027053	0.240586999
SPU_010305	SPU_017106	0.240354959
SPU_026205	SPU_017106	0.240335137
SPU_009831	SPU_024794	0.240174482
SPU_011635	SPU_010698_1	0.239889768
SPU_018483	SPU_015374	0.239437192
SPU_022163	SPU_027235	0.239337251
SPU_023037	SPU_018056	0.23866996
SPU_009642	SPU_003704	0.238369721
SPU_002874	SPU_020722	0.238283503
SPU_014332	SPU_009155	0.238260354
SPU_014793	SPU_009642	0.237886095
SPU_018581	SPU_014793	0.237766609
SPU_001262_2	SPU_003704	0.237729322
SPU_002791	SPU_010698_1	0.237518767
SPU_023177	SPU_008703	0.237360192
SPU_025113	SPU_011583	0.237232944
SPU_013015	SPU_005718	0.23676706
SPU_018056	SPU_009263	0.236753892
SPU_024189	SPU_006814	0.236680426
SPU_018355_1	SPU_027053	0.236449771
SPU_002791	SPU_009263	0.236421633
SPU_007981	SPU_009263	0.236378246
SPU_023090	SPU_009263	0.236361335
SPU_026205	SPU_000756	0.236047928
SPU_003470	SPU_020722	0.235927888
SPU_005572	SPU_020311	0.235331291
SPU_007644	SPU_027053	0.235249508
SPU_002791	SPU_020722	0.235117131
SPU_025346	SPU_020371	0.234958279
SPU_018355	SPU_009263	0.234851546
SPU_026465	SPU_027053	0.234672595
SPU_002874	SPU_024794	0.234564198
SPU_015767	SPU_015908	0.234345603
SPU_009831	SPU_017837	0.234184949
SPU_003470	SPU_017837	0.233752055
SPU_001998	SPU_004414	0.23363853
SPU_014332	SPU_025113	0.233323598
SPU_024307	SPU_026418	0.232866031
SPU_014793	SPU_017837	0.232739061
SPU_006583	SPU_004414	0.232627614
SPU_005572	SPU_000841	0.232356207
SPU_026877	SPU_005718	0.232342207
SPU_008117_1	SPU_012253	0.232247118
SPU_008528	SPU_022153	0.231954225
SPU_003704	SPU_009263	0.231944106
SPU_008117_1	SPU_012546	0.23189074
SPU_020722	SPU_012546	0.231784006
SPU_008752	SPU_004414	0.231478916
SPU_011189	SPU_010698_1	0.231244241
SPU_008117	SPU_012546	0.231222618
SPU_008117	SPU_020722	0.230957587
SPU_009178	SPU_017106	0.230817031
SPU_006676	SPU_000756	0.230607724
SPU_023037	SPU_020722	0.230462733
SPU_027053	SPU_020722	0.229998097
SPU_017837	SPU_020722	0.229936136
SPU_009831	SPU_019024_1	0.229693977
SPU_006676	SPU_017106	0.229487025
SPU_017837	SPU_012546	0.229461936
SPU_019002	SPU_000668	0.228619575
SPU_027774	SPU_009263	0.228499951
SPU_007262	SPU_018581	0.22818391
SPU_012384	SPU_000668	0.22796878
SPU_025113	SPU_012253	0.227872304
SPU_003470	SPU_020371	0.22771664
SPU_015358	SPU_020311	0.227530065
SPU_018744	SPU_016449	0.227206262
SPU_011174	SPU_008703	0.22716939
SPU_017470	SPU_018581	0.226962161
SPU_012914	SPU_024794	0.226801507
SPU_018861	SPU_015908	0.226424892
SPU_023386	SPU_017106	0.225868077
SPU_024189	SPU_015908	0.225662512
SPU_008845	SPU_012546	0.225402887
SPU_011174	SPU_004414	0.225011301
SPU_003179	SPU_015374	0.223937177
SPU_002129	SPU_019002	0.223924147
SPU_008845	SPU_022153	0.223231906
SPU_002129	SPU_000756	0.223174935
SPU_002874	SPU_027053	0.222348931
SPU_004723	SPU_012546	0.221988672
SPU_015358	SPU_000841	0.221821919
SPU_025113	SPU_003102	0.221038331
SPU_009642	SPU_017837	0.220768448
SPU_008117	SPU_012253	0.220722706
SPU_027053	SPU_009263	0.220496764
SPU_012772	SPU_008703	0.220174208
SPU_026633	SPU_003166	0.220044049
SPU_009831	SPU_003102	0.219947435
SPU_018392	SPU_022153	0.219378283
SPU_004148	SPU_000668	0.219269055
SPU_018355_1	SPU_009263	0.218404378
SPU_009642	SPU_014793	0.218212535
SPU_008752	SPU_008703	0.2176438
SPU_023090	SPU_028030	0.217169738
SPU_002592	SPU_000756	0.216896806
SPU_007262	SPU_012546	0.216875321
SPU_025113	SPU_012546	0.216814192
SPU_011635	SPU_017837	0.2166753
SPU_011189	SPU_012546	0.216447279
SPU_012490	SPU_015374	0.215499017
SPU_002791	SPU_027053	0.214982262
SPU_012648	SPU_020722	0.214213783
SPU_023037	SPU_009263	0.21403705
SPU_004723	SPU_020722	0.213925881
SPU_010403	SPU_005718	0.213768692
SPU_011635	SPU_019024	0.213712553
SPU_004148	SPU_009155	0.212871856
SPU_018056	SPU_028030	0.212627063
SPU_027053	SPU_010698_1	0.212490805
SPU_007981	SPU_027053	0.21231518
SPU_003470	SPU_024794	0.212205536
SPU_017106	SPU_005718	0.21205209
SPU_009831	SPU_027053	0.211892544
SPU_005435	SPU_011583	0.211750742
SPU_006991	SPU_027235	0.211686425
SPU_004217	SPU_028030	0.211431512
SPU_003102	SPU_012546	0.210687707
SPU_021172	SPU_003166	0.210489488
SPU_023090	SPU_020722	0.210188556
SPU_023090	SPU_022153	0.209761069
SPU_011189	SPU_017837	0.209422988
SPU_023037	SPU_010698_1	0.209175145
SPU_000424	SPU_027235	0.208974015
SPU_018392	SPU_002874	0.208551518
SPU_001998	SPU_008703	0.208420528
SPU_000424	SPU_003166	0.208081754
SPU_009876	SPU_017106	0.207997615
SPU_003704	SPU_028030	0.207902941
SPU_017837	SPU_018581	0.207365671
SPU_012546	SPU_011583	0.207063907
SPU_018581	SPU_025584	0.206924877
SPU_019002	SPU_027235	0.206793193
SPU_012648_1	SPU_000509	0.206452063
SPU_002874	SPU_017837	0.206388716
SPU_017404	SPU_011583	0.206334656
SPU_011635	SPU_012253	0.205861565
SPU_006917	SPU_017106	0.205739861
SPU_028255	SPU_003166	0.205660297
SPU_004723	SPU_012253	0.205617049
SPU_019332	SPU_009263	0.205557306
SPU_011635	SPU_003102	0.205294354
SPU_009642	SPU_020722	0.204781342
SPU_011189	SPU_012253	0.20443231
SPU_012253	SPU_000668	0.203754901
SPU_022817	SPU_006462	0.203706248
SPU_010351	SPU_017106	0.203623911
SPU_007644	SPU_003704	0.202817451
SPU_015243	SPU_000756	0.202763253
SPU_027214	SPU_004414	0.202603846
SPU_012203	SPU_026418	0.202578896
SPU_011189	SPU_019024	0.202548262
SPU_026465	SPU_017837	0.202409093
SPU_024903	SPU_006462	0.202380261
SPU_006803	SPU_003166	0.202052992
SPU_025584	SPU_014793	0.201675129
SPU_006676	SPU_006814	0.201562019
SPU_012546	SPU_000841	0.201439346
SPU_003470	SPU_014793	0.201006868
SPU_019002	SPU_015374	0.200753065
SPU_007262	SPU_010698_1	0.200376588
SPU_013569	SPU_000668	0.200169775
SPU_010295	SPU_012546	0.200010368
SPU_004414	SPU_008703	0.199833496
SPU_017348	SPU_017106	0.199021908
SPU_002791	SPU_017837	0.198264934
SPU_013015	SPU_004414	0.198075032
SPU_003470	SPU_003704	0.197217701
SPU_011189	SPU_003102	0.196526985
SPU_006421	SPU_000668	0.196186271
SPU_013015	SPU_006814	0.195980983
SPU_002129	SPU_006462	0.195814784
SPU_017635	SPU_011583	0.195801061
SPU_021608	SPU_012253	0.195628902
SPU_015374	SPU_006814	0.195600347
SPU_010295	SPU_012253	0.19522789
SPU_027235	SPU_006462	0.195124345
SPU_009876	SPU_005718	0.195073057
SPU_014793	SPU_010424	0.194829789
SPU_023090	SPU_018680	0.194481589
SPU_012384	SPU_011064	0.194396341
SPU_003470	SPU_009642	0.194374579
SPU_000739	SPU_000756	0.194371391
SPU_007262	SPU_017837	0.194012656
SPU_014576	SPU_010351	0.19398327
SPU_025346	SPU_014793	0.19397329
SPU_025346	SPU_009642	0.193496456
SPU_008845	SPU_002874	0.19310487
SPU_005358	SPU_002129	0.193008117
SPU_026633	SPU_010351	0.19295475
SPU_017837	SPU_010698_1	0.192560531
SPU_025590	SPU_027235	0.19216936
SPU_008117	SPU_017837	0.191862191
SPU_003470	SPU_021608	0.191700012
SPU_020123	SPU_001998	0.191493337
SPU_009831	SPU_020311	0.191306069
SPU_016881	SPU_014170	0.191255198
SPU_012253	SPU_011064	0.191190187
SPU_024903	SPU_002603	0.190704482
SPU_023386	SPU_005718	0.190596363
SPU_014332	SPU_012546	0.190480065
SPU_024189	SPU_012645	0.190424342
SPU_026418	SPU_004414	0.190123964
SPU_026465	SPU_018680	0.190037192
SPU_018391	SPU_020722	0.19002638
SPU_003166	SPU_010351	0.189946815
SPU_026465	SPU_020722	0.189912716
SPU_006676	SPU_005718	0.189893448
SPU_009642	SPU_000668	0.189366159
SPU_011635	SPU_027053	0.18936103
SPU_005718	SPU_017106	0.189201762
SPU_028255	SPU_010351	0.189109583
SPU_009831	SPU_012546	0.188954058
SPU_015374	SPU_001998	0.188633858
SPU_012253	SPU_002631	0.188603917
SPU_018056	SPU_018680	0.188284688
SPU_027053	SPU_019024	0.187906686
SPU_006312	SPU_027235	0.18785332
SPU_003704	SPU_009642	0.187838349
SPU_010305	SPU_005718	0.187801894
SPU_000756	SPU_006814	0.187754626
SPU_002603	SPU_010351	0.187434288
SPU_014793	SPU_000668	0.187333238
SPU_026633	SPU_027235	0.187324783
SPU_017725	SPU_018581	0.187298169
SPU_006753	SPU_027235	0.187271832
SPU_015828	SPU_008528	0.187244248
SPU_003166	SPU_027235	0.186866246
SPU_003179	SPU_010351	0.186708087
SPU_002874	SPU_028030	0.186678423
SPU_011297	SPU_014170	0.186668166
SPU_026205	SPU_006814	0.186543135
SPU_000424	SPU_000756	0.186464541
SPU_028827	SPU_000756	0.186211569
SPU_012648	SPU_009263	0.186042598
SPU_028583	SPU_010351	0.185740696
SPU_015243	SPU_027235	0.185703131
SPU_027969	SPU_024794	0.185461526
SPU_002791	SPU_028030	0.185351328
SPU_004414	SPU_001998	0.185128158
SPU_009771	SPU_017106	0.185013801
SPU_002634	SPU_017106	0.184962375
SPU_023386	SPU_006814	0.184815028
SPU_003179	SPU_006814	0.184591443
SPU_028583	SPU_000757	0.184589225
SPU_008196_1	SPU_005718	0.183994291
SPU_012384	SPU_002631	0.183952846
SPU_013015	SPU_010351	0.183950766
SPU_009831	SPU_028030	0.18384736
SPU_015829	SPU_008528	0.183791498
SPU_023366	SPU_000841	0.183552111
SPU_022049	SPU_000756	0.18340116
SPU_023386	SPU_010351	0.183243001
SPU_017404	SPU_024794	0.183150683
SPU_004723	SPU_010698_1	0.183088307
SPU_008117	SPU_003102	0.183080683
SPU_004148	SPU_022153	0.182876088
SPU_016449	SPU_004024	0.182827018
SPU_008117_1	SPU_003102	0.182458581
SPU_012490	SPU_006462	0.18240868
SPU_007981	SPU_028030	0.182195768
SPU_026205	SPU_015374	0.182121609
SPU_028583	SPU_012645	0.182105391
SPU_002874	SPU_003102	0.182069906
SPU_012253	SPU_009911	0.181887628
SPU_028583	SPU_006814	0.18176135
SPU_015358	SPU_011583	0.181536378
SPU_012490	SPU_010351	0.181347585
SPU_010351	SPU_005718	0.181327209
SPU_006991	SPU_006462	0.180986356
SPU_028120	SPU_005718	0.180931603
SPU_011189	SPU_027053	0.180885999
SPU_026205	SPU_010351	0.180304095
SPU_006676	SPU_010351	0.180171025
SPU_014332	SPU_009911	0.179857341
SPU_018483	SPU_010351	0.179708053
SPU_009771	SPU_010351	0.179441774
SPU_021557	SPU_006462	0.179111872
SPU_012384	SPU_009911	0.178766999
SPU_008117_1	SPU_017837	0.178175946
SPU_008117_1	SPU_010698_1	0.178105946
SPU_018954	SPU_008703	0.178089728
SPU_015982	SPU_017106	0.17792852
SPU_006991	SPU_002129	0.177911747
SPU_019290	SPU_014170	0.17784341
SPU_011635	SPU_019024_1	0.177842856
SPU_003166	SPU_010424	0.177799747
SPU_022817	SPU_005572	0.177786994
SPU_022049	SPU_017106	0.177725172
SPU_002791	SPU_003102	0.177502696
SPU_013178	SPU_006676	0.177502141
SPU_026877	SPU_010635	0.177465547
SPU_018483	SPU_006462	0.177459864
SPU_000129	SPU_017106	0.177278556
SPU_014722	SPU_022153	0.177110694
SPU_012648	SPU_010698_1	0.176998971
SPU_004148	SPU_012546	0.176777187
SPU_017837	SPU_003102	0.17673186
SPU_023090	SPU_009642	0.176664355
SPU_002592	SPU_003166	0.176174214
SPU_023037	SPU_027053	0.17607857
SPU_009831	SPU_014793	0.176035738
SPU_012546	SPU_000668	0.175917777
SPU_009178	SPU_010351	0.175750331
SPU_012914	SPU_012546	0.175597162
SPU_014332	SPU_011064	0.175490983
SPU_014722	SPU_008528	0.175423755
SPU_012384	SPU_012546	0.174506404
SPU_000756	SPU_005718	0.174217947
SPU_017407	SPU_016449	0.17421171
SPU_018483	SPU_003166	0.174100541
SPU_016449	SPU_015108	0.173911748
SPU_000424	SPU_006462	0.173894698
SPU_017635	SPU_012786	0.173766202
SPU_021557	SPU_002129	0.173743747
SPU_023037	SPU_019024	0.173531805
SPU_004148	SPU_011064	0.173491884
SPU_023090	SPU_010698	0.173478855
SPU_006462	SPU_010351	0.173443369
SPU_011635	SPU_010424	0.172851485
SPU_003179	SPU_012645	0.172644256
SPU_009642	SPU_010698	0.172512434
SPU_018056	SPU_010698	0.172506335
SPU_021608	SPU_002631	0.172198195
SPU_017470	SPU_019002	0.171931501
SPU_003179	SPU_000757	0.171669796
SPU_002320	SPU_002129	0.171548093
SPU_015358	SPU_000668	0.171024684
SPU_000276	SPU_014170	0.170623673
SPU_020311	SPU_027235	0.170623395
SPU_004723	SPU_017837	0.170603851
SPU_011246	SPU_017106	0.170452484
SPU_014576	SPU_006814	0.170268958
SPU_024139	SPU_005718	0.170039689
SPU_002874	SPU_003704	0.16891608
SPU_021172	SPU_010351	0.168881426
SPU_000756	SPU_010351	0.168880595
SPU_009831	SPU_010698	0.168752099
SPU_026465	SPU_010698	0.168530732
SPU_003470	SPU_019033	0.168180591
SPU_009642	SPU_019033	0.168164651
SPU_014836	SPU_009911	0.16811475
SPU_020311	SPU_012253	0.167857342
SPU_012384	SPU_027235	0.167657322
SPU_008117	SPU_012914	0.167308706
SPU_022163	SPU_002129	0.167059339
SPU_015982	SPU_006814	0.167001536
SPU_008117_1	SPU_012914	0.166988229
SPU_014802	SPU_014170	0.166745238
SPU_005358	SPU_004983	0.166629911
SPU_014793	SPU_019033	0.166615495
SPU_011189	SPU_028030	0.166113156
SPU_015374	SPU_010351	0.166053552
SPU_022820	SPU_009263	0.16598369
SPU_011174	SPU_026418	0.165953333
SPU_021608	SPU_011064	0.165937531
SPU_000485	SPU_014170	0.165934204
SPU_024307	SPU_004414	0.165924086
SPU_012469	SPU_000509	0.165898442
SPU_015772	SPU_014170	0.16565753
SPU_027235	SPU_004414	0.165650183
SPU_022817	SPU_004983	0.165497153
SPU_011189	SPU_019024_1	0.16530032
SPU_020722	SPU_012914	0.165251666
SPU_024903	SPU_003166	0.16517626
SPU_000129	SPU_005718	0.1651563
SPU_006917	SPU_010351	0.165010477
SPU_005358	SPU_009911	0.164720218
SPU_020123	SPU_008703	0.164668931
SPU_014576	SPU_008703	0.164619584
SPU_027472	SPU_014170	0.164589643
SPU_012648	SPU_017837	0.16451396
SPU_008845	SPU_020722	0.164505089
SPU_012491	SPU_005718	0.164274711
SPU_017837	SPU_012914	0.164096592
SPU_002634	SPU_005718	0.164010512
SPU_023090	SPU_019033	0.163733006
SPU_022049	SPU_010351	0.163665916
SPU_022846	SPU_014170	0.163630154
SPU_004702	SPU_018581	0.163557104
SPU_026418	SPU_006814	0.163441777
SPU_024139	SPU_014170	0.163175359
SPU_021608	SPU_020371	0.163169953
SPU_009831	SPU_018680	0.163035636
SPU_012772	SPU_001998	0.16297423
SPU_009831	SPU_012253	0.162898823
SPU_015908	SPU_026418	0.162777397
SPU_018581	SPU_002615	0.162755357
SPU_003704	SPU_019384	0.162721535
SPU_017348	SPU_005718	0.16244694
SPU_013015	SPU_012645	0.162339375
SPU_012491	SPU_017106	0.162298623
SPU_021608	SPU_009911	0.162231117
SPU_005358	SPU_006462	0.1620828
SPU_002129	SPU_004983	0.16204676
SPU_003166	SPU_006462	0.161984245
SPU_003378	SPU_016449	0.161958324
SPU_006421	SPU_012546	0.161904264
SPU_008845	SPU_012914	0.161816383
SPU_018392	SPU_020722	0.161772165
SPU_018391	SPU_009263	0.161722679
SPU_006803	SPU_002603	0.161460143
SPU_004148	SPU_009911	0.161451549
SPU_018355	SPU_019384	0.161269964
SPU_022816	SPU_006462	0.161136756
SPU_007253	SPU_017106	0.161054696
SPU_008752	SPU_026418	0.161009785
SPU_018483	SPU_002129	0.160966676
SPU_023090	SPU_024794	0.160819328
SPU_012384	SPU_025113	0.16048402
SPU_011246	SPU_005718	0.160396415
SPU_004414	SPU_006814	0.160286633
SPU_016443	SPU_014170	0.160091741
SPU_008528	SPU_009263	0.160091463
SPU_005435	SPU_011064	0.160041424
SPU_012384	SPU_007317	0.15995576
SPU_027774	SPU_026110	0.15983364
SPU_025346	SPU_020311	0.159547263
SPU_002815	SPU_006814	0.15954158
SPU_024189	SPU_008703	0.159351678
SPU_026465	SPU_025856	0.159165657
SPU_011635	SPU_028030	0.158938468
SPU_018056	SPU_019384	0.158872071
SPU_017470	SPU_016449	0.158805121
SPU_019002	SPU_025113	0.158732209
SPU_012253	SPU_007317	0.1586471
SPU_025113	SPU_012914	0.158614526
SPU_012648	SPU_018056	0.15857502
SPU_015982	SPU_005718	0.158515139
SPU_028255	SPU_002603	0.158425594
SPU_021172	SPU_002603	0.157974404
SPU_009831	SPU_009642	0.157931988
SPU_026465	SPU_019384	0.15792173
SPU_012253	SPU_012546	0.157897195
SPU_021608	SPU_007317	0.157730581
SPU_012490	SPU_002634	0.157661828
SPU_003102	SPU_017837	0.157358539
SPU_002874	SPU_010698	0.157334698
SPU_005572	SPU_002129	0.15725846
SPU_001998	SPU_006814	0.157206756
SPU_002592	SPU_027235	0.157102657
SPU_027235	SPU_004983	0.157013944
SPU_018355_1	SPU_019384	0.156949211
SPU_004723	SPU_003102	0.156907349
SPU_018355_1	SPU_004807	0.156900973
SPU_003595_1	SPU_016449	0.156836656
SPU_011189	SPU_012914	0.156788695
SPU_025346	SPU_019033	0.156774279
SPU_025584	SPU_000668	0.156739903
SPU_024189	SPU_010351	0.156733804
SPU_018797	SPU_010351	0.156602813
SPU_003704	SPU_025856	0.15656511
SPU_009831	SPU_008117_1	0.156437862
SPU_027053	SPU_026110	0.156408614
SPU_007981	SPU_026110	0.156337366
SPU_014793	SPU_003084	0.156331406
SPU_018355	SPU_025856	0.156293148
SPU_027053	SPU_003102	0.155975998
SPU_002129	SPU_002603	0.155790393
SPU_026633	SPU_006462	0.155741185
SPU_017971	SPU_016449	0.155731621
SPU_007253	SPU_005718	0.155725383
SPU_020123	SPU_006583	0.155622808
SPU_003704	SPU_004807	0.15536748
SPU_018056	SPU_025856	0.155214727
SPU_017404	SPU_011064	0.1551834
SPU_023037	SPU_026110	0.155148469
SPU_025113	SPU_012786	0.155093024
SPU_006814	SPU_017106	0.155006667
SPU_018355	SPU_004807	0.154955379
SPU_020637	SPU_014170	0.154885656
SPU_002791	SPU_003704	0.154794586
SPU_011635	SPU_010698	0.154633794
SPU_008196	SPU_010351	0.154519159
SPU_013689	SPU_025856	0.154496011
SPU_005358	SPU_002603	0.154470922
SPU_027053	SPU_028030	0.154417832
SPU_006462	SPU_002634	0.154271594
SPU_023177	SPU_026418	0.154267851
SPU_015243	SPU_006462	0.153975652
SPU_023090	SPU_019384	0.15379074
SPU_022678	SPU_019384	0.153499927
SPU_026465	SPU_004807	0.153167806
SPU_018483	SPU_002634	0.153044717
SPU_009831	SPU_019033	0.153042776
SPU_002874	SPU_026110	0.153029053
SPU_006753	SPU_006462	0.15292537
SPU_012648_1	SPU_002631	0.152848854
SPU_026205	SPU_002634	0.152762636
SPU_012645	SPU_005718	0.152713151
SPU_002791	SPU_026110	0.152670735
SPU_005718	SPU_000757	0.152602814
SPU_005572	SPU_024794	0.152410555
SPU_006421	SPU_009911	0.15233307
SPU_020123	SPU_015374	0.152209564
SPU_023090	SPU_025856	0.152179762
SPU_009831	SPU_008117	0.152156752
SPU_006421	SPU_011064	0.152129584
SPU_004148	SPU_002631	0.152027563
SPU_012546	SPU_012253	0.152023959
SPU_010295	SPU_012786	0.151983761
SPU_010424	SPU_010403	0.151726631
SPU_011635	SPU_008117_1	0.151639997
SPU_010635	SPU_012645	0.151632789
SPU_018056	SPU_004807	0.151604789
SPU_025346	SPU_012546	0.151348491
SPU_008112	SPU_002603	0.151212926
SPU_002603	SPU_002634	0.151118113
SPU_012648_1	SPU_007317	0.151038271
SPU_003102	SPU_009911	0.150977281
SPU_002791	SPU_010698	0.150970627
SPU_014576	SPU_023177	0.150910746
SPU_007262	SPU_012914	0.150817181
SPU_023177	SPU_006814	0.150816627
SPU_006787	SPU_014170	0.150776983
SPU_006803	SPU_000424	0.150510011
SPU_006312	SPU_003166	0.150239297
SPU_011189	SPU_008117_1	0.150215317
SPU_028255	SPU_006462	0.150165
SPU_007262	SPU_008117_1	0.150031791
SPU_024903	SPU_000424	0.149940306
SPU_024903	SPU_004983	0.149850345
SPU_002603	SPU_023386	0.149786721
SPU_003166	SPU_002129	0.149724899
SPU_022163	SPU_000841	0.149699394
SPU_009771	SPU_005718	0.149570759
SPU_006991	SPU_002603	0.149528898
SPU_024189	SPU_000757	0.149509492
SPU_015374	SPU_012645	0.149335808
SPU_010295	SPU_012914	0.149242243
SPU_006917	SPU_005718	0.149125668
SPU_012490	SPU_023386	0.148782043
SPU_023037	SPU_003102	0.148742538
SPU_004723	SPU_012914	0.14872632
SPU_028255	SPU_010424	0.148582576
SPU_007981	SPU_003704	0.148444655
SPU_014418	SPU_014170	0.148220931
SPU_005572	SPU_011583	0.148211228
SPU_014332	SPU_000841	0.148049049
SPU_002592	SPU_002603	0.147812295
SPU_000757	SPU_012645	0.14779788
SPU_003470	SPU_012546	0.147607146
SPU_006583	SPU_001998	0.147413086
SPU_004148	SPU_007317	0.14722055
SPU_009831	SPU_011583	0.147020668
SPU_000739	SPU_002603	0.146830766
SPU_014793	SPU_008117	0.146681201
SPU_004217	SPU_018680	0.146664013
SPU_007644	SPU_019033	0.146640448
SPU_012648	SPU_026110	0.146594567
SPU_003470	SPU_025584	0.146440289
SPU_006991	SPU_003166	0.146395378
SPU_017725	SPU_000841	0.146382071
SPU_023090	SPU_004807	0.146292387
SPU_009642	SPU_020371	0.146280605
SPU_007599	SPU_014170	0.146141575
SPU_011635	SPU_026110	0.146022505
SPU_000756	SPU_002634	0.146002544
SPU_006814	SPU_005718	0.145883336
SPU_002874	SPU_008117_1	0.145877098
SPU_012914	SPU_009911	0.145868642
SPU_022049	SPU_002634	0.145840642
SPU_027235	SPU_010351	0.145688305
SPU_027214	SPU_015374	0.145661137
SPU_003470	SPU_008117	0.14552571
SPU_015640	SPU_014170	0.145491611
SPU_012648_1	SPU_011064	0.145434086
SPU_003166	SPU_002603	0.145155332
SPU_002816	SPU_014170	0.145139669
SPU_012469	SPU_006753	0.145106956
SPU_025590	SPU_006462	0.145096144
SPU_026633	SPU_010424	0.145068559
SPU_003166	SPU_002634	0.144952262
SPU_008117	SPU_008117_1	0.144879905
SPU_006312	SPU_006462	0.144832776
SPU_022817	SPU_002603	0.144827232
SPU_012914	SPU_012786	0.144796598
SPU_024903	SPU_019002	0.144724657
SPU_024307	SPU_026277	0.144724102
SPU_003595_1	SPU_015108	0.144688201
SPU_017837	SPU_008117_1	0.144606696
SPU_013689	SPU_004807	0.144532537
SPU_025590	SPU_002129	0.144336536
SPU_007262	SPU_027053	0.144289823
SPU_010424	SPU_004983	0.144264179
SPU_015374	SPU_013015	0.144229942
SPU_028255	SPU_002634	0.144156892
SPU_022816	SPU_003166	0.144138733
SPU_018954	SPU_011174	0.144133882
SPU_002874	SPU_018680	0.144132496
SPU_013689	SPU_019384	0.144081208
SPU_012914	SPU_003102	0.143961029
SPU_024189	SPU_002634	0.143906138
SPU_018954	SPU_006583	0.143852356
SPU_026633	SPU_002634	0.143826296
SPU_022678	SPU_004807	0.143799682
SPU_012469	SPU_028827	0.143688097
SPU_013015	SPU_002634	0.143669246
SPU_014576	SPU_012645	0.143460631
SPU_011189	SPU_010698	0.143437066
SPU_002592	SPU_006462	0.14341974
SPU_012648	SPU_027053	0.143414195
SPU_017106	SPU_000757	0.143317858
SPU_002791	SPU_008117_1	0.143087481
SPU_021557	SPU_004983	0.143057678
SPU_027235	SPU_013015	0.143050609
SPU_003102	SPU_012914	0.143014569
SPU_028120	SPU_017106	0.14294346
SPU_006676	SPU_002634	0.142900628
SPU_007611	SPU_012914	0.142767281
SPU_006462	SPU_004983	0.142766172
SPU_004217	SPU_019384	0.142623122
SPU_007644	SPU_018680	0.142544805
SPU_009642	SPU_019384	0.142335081
SPU_028583	SPU_010635	0.14220007
SPU_002874	SPU_019033	0.14216112
SPU_026099	SPU_014170	0.142062565
SPU_002874	SPU_008117	0.142024446
SPU_003179	SPU_010635	0.141988406
SPU_005358	SPU_009756	0.14183995
SPU_014793	SPU_002615	0.141793098
SPU_000739	SPU_006462	0.141686919
SPU_003470	SPU_008117_1	0.141669593
SPU_019002	SPU_002129	0.141602365
SPU_024877	SPU_014170	0.141561335
SPU_011174	SPU_001998	0.141536245
SPU_016881	SPU_000276	0.141516285
SPU_008528	SPU_026110	0.141304621
SPU_023386	SPU_002634	0.141174046
SPU_018056	SPU_008117	0.141156442
SPU_025346	SPU_008117_1	0.14114355
SPU_009831	SPU_025584	0.141030302
SPU_009642	SPU_008117	0.140945193
SPU_011635	SPU_008117	0.140817945
SPU_022817	SPU_018483	0.140797707
SPU_023090	SPU_008117	0.140732558
SPU_008752	SPU_001998	0.140729232
SPU_020123	SPU_000756	0.140667825
SPU_005358	SPU_000756	0.140598934
SPU_002592	SPU_005572	0.140353448
SPU_002129	SPU_003166	0.140324754
SPU_009642	SPU_004807	0.140299388
SPU_004723	SPU_008117_1	0.140272497
SPU_006462	SPU_023386	0.140219546
SPU_012772	SPU_006814	0.140215665
SPU_024307	SPU_015374	0.140088971
SPU_003179	SPU_002634	0.139953267
SPU_018391	SPU_026110	0.139945228
SPU_002603	SPU_013015	0.139859841
SPU_026465	SPU_008117	0.139699326
SPU_012645	SPU_017106	0.139574434
SPU_006917	SPU_002634	0.139557246
SPU_008117_1	SPU_012786	0.139204195
SPU_014332	SPU_012914	0.139168016
SPU_020123	SPU_026418	0.139133778
SPU_024139	SPU_017106	0.13910259
SPU_019002	SPU_002603	0.13907362
SPU_011189	SPU_026110	0.13895358
SPU_016449	SPU_015456	0.138811084
SPU_018581	SPU_008117_1	0.138667063
SPU_012914	SPU_011064	0.138659855
SPU_024903	SPU_006803	0.138634627
SPU_026633	SPU_002603	0.138502944
SPU_022678	SPU_023090	0.138362804
SPU_024189	SPU_026277	0.13834423
SPU_002791	SPU_018680	0.13833328
SPU_001262_2	SPU_019384	0.138092645
SPU_007262	SPU_010295	0.137753455
SPU_028255	SPU_023386	0.137717277
SPU_018483	SPU_004983	0.137657811
SPU_012648	SPU_003102	0.13760389
SPU_003704	SPU_023090	0.137596682
SPU_018391	SPU_010698_1	0.137556206
SPU_012699	SPU_014170	0.137514899
SPU_011576	SPU_014170	0.137471097
SPU_014793	SPU_004807	0.137408582
SPU_006421	SPU_002631	0.137401235
SPU_003470	SPU_025856	0.137391117
SPU_028827	SPU_002603	0.137303789
SPU_018056	SPU_023090	0.13723573
SPU_014401	SPU_014170	0.136811292
SPU_020722	SPU_017837	0.136666301
SPU_009831	SPU_012914	0.136656321
SPU_003166	SPU_023386	0.136524083
SPU_012648	SPU_008117_1	0.136422755
SPU_007981	SPU_010698	0.136404042
SPU_017635	SPU_002129	0.13622024
SPU_008117_1	SPU_009911	0.136144833
SPU_024903	SPU_010722	0.135948417
SPU_022820	SPU_018056	0.135907802
SPU_027235	SPU_002603	0.135862614
SPU_012772	SPU_023177	0.135845703
SPU_006991	SPU_000424	0.135796634
SPU_011202	SPU_014170	0.135789287
SPU_009642	SPU_024794	0.135754218
SPU_027235	SPU_010403	0.135693782
SPU_006421	SPU_007317	0.135642633
SPU_003179	SPU_013015	0.135626276
SPU_002791	SPU_008117	0.135583029
SPU_018483	SPU_023386	0.135566118
SPU_024307	SPU_001998	0.135537563
SPU_008117_1	SPU_011064	0.135470335
SPU_021172	SPU_013015	0.135437206
SPU_025346	SPU_025584	0.135292077
SPU_013689_1	SPU_027235	0.1352577
SPU_028827	SPU_003166	0.135147779
SPU_019002	SPU_006676	0.13503065
SPU_009876	SPU_023177	0.134642252
SPU_017725	SPU_002129	0.134555618
SPU_028583	SPU_002634	0.134551875
SPU_026633	SPU_023386	0.134544944
SPU_011189	SPU_008117	0.134531499
SPU_024189	SPU_023386	0.134440984
SPU_004217	SPU_026110	0.134437518
SPU_017725	SPU_009911	0.134178586
SPU_023894	SPU_014170	0.134154467
SPU_000975	SPU_014170	0.134093754
SPU_027214	SPU_008703	0.133634247
SPU_025346	SPU_012253	0.133576445
SPU_022820	SPU_026110	0.133392087
SPU_018355_1	SPU_002615	0.133361315
SPU_018355	SPU_023090	0.133257631
SPU_008117	SPU_012786	0.13322575
SPU_009831	SPU_010295	0.133037927
SPU_024093	SPU_016881	0.132971392
SPU_004723	SPU_010295	0.132930224
SPU_023177	SPU_000757	0.132893352
SPU_020311	SPU_002631	0.132806857
SPU_012546	SPU_012786	0.132780659
SPU_005358	SPU_018581	0.132717035
SPU_028255	SPU_013015	0.132711213
SPU_018581	SPU_004024	0.132608361
SPU_014793	SPU_011189	0.132562757
SPU_006786	SPU_014170	0.132559984
SPU_004217	SPU_023090	0.132405845
SPU_012469	SPU_000424	0.132303132
SPU_027053	SPU_010698	0.132211369
SPU_006808	SPU_009911	0.132108655
SPU_012772	SPU_026418	0.132100477
SPU_008528	SPU_010698_1	0.131983209
SPU_013689	SPU_002615	0.13184404
SPU_012648_1	SPU_009911	0.13182602
SPU_015358	SPU_012546	0.131680752
SPU_017837	SPU_012786	0.131645822
SPU_000739	SPU_003166	0.131533682
SPU_012491	SPU_012645	0.131489464
SPU_017837	SPU_009911	0.131473108
SPU_007981	SPU_008117_1	0.131397009
SPU_015243	SPU_003166	0.13115873
SPU_002815	SPU_017106	0.131121166
SPU_018581	SPU_026465	0.131098433
SPU_007262	SPU_014332	0.131083047
SPU_023037	SPU_008117	0.130980333
SPU_008752	SPU_006583	0.130898273
SPU_025590	SPU_003166	0.130843521
SPU_006312	SPU_004983	0.130833956
SPU_003102	SPU_011064	0.130693956
SPU_007644	SPU_025856	0.130652371
SPU_004217	SPU_025856	0.130137141
SPU_025590	SPU_004983	0.129917437
SPU_007981	SPU_018680	0.129906486
SPU_014793	SPU_022633	0.129661832
SPU_012384	SPU_012914	0.129611792
SPU_026465	SPU_023090	0.129388484
SPU_006462	SPU_002603	0.129307533
SPU_026205	SPU_012645	0.129305593
SPU_020311	SPU_007317	0.129185414
SPU_022820	SPU_028030	0.129082562
SPU_015719	SPU_014170	0.129020878
SPU_014576	SPU_000757	0.129013532
SPU_025346	SPU_022633	0.128923294
SPU_027235	SPU_023386	0.128915531
SPU_013119	SPU_014170	0.128849828
SPU_004217	SPU_004807	0.128788838
SPU_012253	SPU_025113	0.128706916
SPU_017635	SPU_009911	0.12870456
SPU_020722	SPU_010698_1	0.128692778
SPU_012648_1	SPU_006753	0.128652995
SPU_025632	SPU_014170	0.128487074
SPU_025113	SPU_009911	0.128458242
SPU_018581	SPU_011189	0.128442856
SPU_023366	SPU_009911	0.128442163
SPU_002320	SPU_009911	0.128426361
SPU_018581	SPU_004287_1	0.128421232
SPU_017837	SPU_014332	0.128420816
SPU_002815	SPU_005718	0.128395588
SPU_014793	SPU_008117_1	0.128286498
SPU_006676	SPU_012645	0.128152735
SPU_010295	SPU_019024_1	0.128090359
SPU_011189	SPU_018680	0.128085923
SPU_012253	SPU_002129	0.128072755
SPU_026465	SPU_002615	0.128028398
SPU_017635	SPU_004983	0.127910576
SPU_011189	SPU_019033	0.12787218
SPU_027214	SPU_001998	0.12760105
SPU_006991	SPU_004983	0.127596753
SPU_019002	SPU_004983	0.127591208
SPU_009642	SPU_002615	0.127539782
SPU_011635	SPU_019033	0.127516495
SPU_027053	SPU_008117	0.127508455
SPU_017837	SPU_011064	0.127235107
SPU_014793	SPU_026465	0.127213622
SPU_009642	SPU_011189	0.127149859
SPU_023037	SPU_010698	0.127083324
SPU_018355_1	SPU_026465	0.127079305
SPU_004148	SPU_012914	0.126987819
SPU_021608	SPU_000668	0.126947344
SPU_007262	SPU_010698	0.126896056
SPU_026763	SPU_010403	0.12684269
SPU_025346	SPU_010295	0.126796808
SPU_008117	SPU_019024_1	0.126735818
SPU_002603	SPU_013086	0.12671059
SPU_017837	SPU_010295	0.126649461
SPU_008117	SPU_010295	0.126565045
SPU_024918	SPU_027362	0.126434747
SPU_020311	SPU_011064	0.126414648
SPU_011189	SPU_010295	0.126178726
SPU_007644	SPU_019384	0.125996309
SPU_008112	SPU_006462	0.125902051
SPU_004414	SPU_009771	0.125841615
SPU_012384	SPU_009155	0.125789081
SPU_012648_1	SPU_000861	0.125715338
SPU_006462	SPU_010403	0.125605555
SPU_008117_1	SPU_014332	0.125411217
SPU_015374	SPU_002634	0.125351474
SPU_008117	SPU_014332	0.125335395
SPU_022820	SPU_027053	0.125101275
SPU_009831	SPU_025856	0.125058859
SPU_018392	SPU_026110	0.124753214
SPU_012253	SPU_003166	0.12453448
SPU_013015	SPU_023386	0.124161053
SPU_007262	SPU_019024_1	0.123861784
SPU_027774	SPU_003102	0.123673546
SPU_005358	SPU_012384	0.123523149
SPU_018392	SPU_009263	0.123447465
SPU_021608	SPU_012546	0.123300811
SPU_020722	SPU_003102	0.123235246
SPU_025113	SPU_014332	0.123136969
SPU_007262	SPU_008117	0.123083186
SPU_025584	SPU_002615	0.123065721
SPU_021172	SPU_002634	0.122925582
SPU_022049	SPU_005718	0.122667897
SPU_008117_1	SPU_010295	0.122478273
SPU_014332	SPU_002129	0.122369044
SPU_013689	SPU_026465	0.122355737
SPU_015358	SPU_012786	0.122143934
SPU_006312	SPU_011583	0.121844388
SPU_020311	SPU_002129	0.121842864
SPU_009642	SPU_008117_1	0.121743616
SPU_003470	SPU_010295	0.121716586
SPU_021557	SPU_003166	0.121714922
SPU_023386	SPU_012645	0.121655318
SPU_009642	SPU_026465	0.121640209
SPU_003470	SPU_019384	0.121593635
SPU_003166	SPU_013015	0.12159308
SPU_012648	SPU_028030	0.121430763
SPU_007611	SPU_008117_1	0.121413713
SPU_005358	SPU_013015	0.121373515
SPU_018483	SPU_010403	0.121344822
SPU_015374	SPU_010635	0.121335257
SPU_019002	SPU_009155	0.121306287
SPU_001998	SPU_023177	0.121113058
SPU_012384	SPU_000861	0.121091573
SPU_006312	SPU_000424	0.121016166
SPU_020722	SPU_008117_1	0.120916641
SPU_008117	SPU_018680	0.120826403
SPU_012253	SPU_000861	0.120710937
SPU_008117	SPU_011064	0.120511194
SPU_010295	SPU_014332	0.120353728
SPU_004414	SPU_002634	0.120289688
SPU_006753	SPU_000424	0.1202524
SPU_002874	SPU_025856	0.120009271
SPU_004702	SPU_023090	0.119949112
SPU_021557	SPU_000424	0.119943844
SPU_003102	SPU_012786	0.119927765
SPU_012253	SPU_004983	0.119876755
SPU_020311	SPU_004983	0.119854161
SPU_026465	SPU_011189	0.119748952
SPU_026633	SPU_013015	0.119718457
SPU_019002	SPU_012914	0.119590239
SPU_023090	SPU_017811	0.119583863
SPU_026465	SPU_002467	0.119582892
SPU_018056	SPU_017811	0.119567506
SPU_001998	SPU_002634	0.119113543
SPU_009831	SPU_014332	0.119064751
SPU_009876	SPU_000757	0.118999048
SPU_023366	SPU_012786	0.118987681
SPU_004414	SPU_023177	0.118958434
SPU_006753	SPU_004983	0.118924612
SPU_014332	SPU_002603	0.11886778
SPU_003704	SPU_017811	0.118441956
SPU_023090	SPU_026110	0.11827146
SPU_025888	SPU_026277	0.118238609
SPU_000756	SPU_012645	0.11815641
SPU_000749	SPU_016881	0.118104846
SPU_015908	SPU_006814	0.118104707
SPU_025590	SPU_000424	0.118089737
SPU_003470	SPU_022633	0.118080034
SPU_023177	SPU_012645	0.118050509
SPU_006462	SPU_013015	0.117896092
SPU_019002	SPU_012786	0.117851874
SPU_014332	SPU_017725	0.117691081
SPU_015374	SPU_026277	0.117558704
SPU_007253	SPU_012645	0.117477476
SPU_021608	SPU_012786	0.117471239
SPU_017837	SPU_010698	0.117393476
SPU_005358	SPU_011064	0.117299357
SPU_003470	SPU_004807	0.117297555
SPU_011635	SPU_009642	0.117281475
SPU_025584	SPU_011711	0.117264841
SPU_009831	SPU_011189	0.11723601
SPU_020722	SPU_014332	0.117224089
SPU_002320	SPU_009756	0.117138148
SPU_026465	SPU_017811	0.116991909
SPU_024903	SPU_018483	0.116962939
SPU_011635	SPU_018680	0.116938682
SPU_021172	SPU_023386	0.116812126
SPU_018483	SPU_002603	0.116691532
SPU_028148	SPU_006583	0.116687235
SPU_015374	SPU_023386	0.116669353
SPU_004148	SPU_012786	0.116598937
SPU_025113	SPU_010295	0.116575511
SPU_025584	SPU_026465	0.116512442
SPU_025590	SPU_000509	0.116491511
SPU_004723	SPU_014332	0.116463095
SPU_005358	SPU_021172	0.116447986
SPU_007262	SPU_014793	0.116326421
SPU_024307	SPU_011174	0.116209985
SPU_009831	SPU_012786	0.116156202
SPU_017837	SPU_008117	0.116100757
SPU_006312	SPU_000509	0.116077331
SPU_015243	SPU_004983	0.11605543
SPU_018355	SPU_017811	0.115982934
SPU_020311	SPU_012786	0.115943291
SPU_018056	SPU_026110	0.115913904
SPU_014576	SPU_026418	0.115911825
SPU_017837	SPU_028030	0.115910439
SPU_008117	SPU_019033	0.115580259
SPU_009642	SPU_002467	0.115513586
SPU_003166	SPU_004983	0.115324377
SPU_003704	SPU_002615	0.115267406
SPU_012469	SPU_000861	0.11497188
SPU_014722	SPU_020722	0.114894672
SPU_018797	SPU_009771	0.114872355
SPU_025113	SPU_019033	0.114814552
SPU_014793	SPU_011711	0.114795285
SPU_014836	SPU_015374	0.114629363
SPU_012490	SPU_013086	0.114615363
SPU_003179	SPU_023386	0.114226411
SPU_022816	SPU_004983	0.114132153
SPU_019002	SPU_003166	0.11409542
SPU_018355	SPU_002615	0.114013499
SPU_027969	SPU_022153	0.113844251
SPU_000424	SPU_013086	0.113840785
SPU_003102	SPU_014332	0.113765518
SPU_010305	SPU_010635	0.113563695
SPU_018355	SPU_026110	0.113536804
SPU_012253	SPU_012914	0.113232683
SPU_014332	SPU_002662	0.113082287
SPU_009642	SPU_011711	0.113027673
SPU_002791	SPU_025856	0.112951573
SPU_004723	SPU_010698	0.112928147
SPU_023366	SPU_011064	0.112882543
SPU_028583	SPU_026277	0.112833058
SPU_023366	SPU_012384	0.112766384
SPU_018056	SPU_011189	0.112676285
SPU_000424	SPU_002603	0.112615294
SPU_023090	SPU_011189	0.112585631
SPU_012546	SPU_009911	0.11236163
SPU_007262	SPU_017725	0.112342778
SPU_019002	SPU_000861	0.112289966
SPU_028583	SPU_007253	0.112256144
SPU_014793	SPU_016272	0.112215946
SPU_002634	SPU_012645	0.112086341
SPU_003704	SPU_026465	0.11205141
SPU_004148	SPU_000861	0.11199139
SPU_010403	SPU_006814	0.1119724
SPU_025346	SPU_014332	0.111954935
SPU_018391	SPU_027053	0.111909469
SPU_021608	SPU_006462	0.111862756
SPU_018355_1	SPU_017811	0.111817013
SPU_003470	SPU_016272	0.111696973
SPU_018355	SPU_026465	0.111535903
SPU_020311	SPU_006462	0.111487249
SPU_006803	SPU_013086	0.111441368
SPU_024189	SPU_016016	0.111414477
SPU_012253	SPU_021172	0.111313843
SPU_013015	SPU_010635	0.111240377
SPU_015908	SPU_006583	0.111091228
SPU_008845	SPU_008117_1	0.111077089
SPU_011174	SPU_006583	0.110986712
SPU_014628	SPU_016449	0.110880118
SPU_018056	SPU_010625	0.110866672
SPU_017837	SPU_017635	0.110643503
SPU_005358	SPU_003166	0.110537878
SPU_002592	SPU_013015	0.110434749
SPU_006676	SPU_009771	0.110400511
SPU_014332	SPU_000861	0.110341877
SPU_023090	SPU_010625	0.110317759
SPU_009831	SPU_016272	0.110251639
SPU_021210	SPU_017106	0.110250253
SPU_026905	SPU_000509	0.110196194
SPU_003704	SPU_010625	0.110033183
SPU_002129	SPU_009756	0.109971222
SPU_017642	SPU_009079_1	0.109879875
SPU_007147	SPU_016881	0.1098674
SPU_012772	SPU_000757	0.109842172
SPU_002603	SPU_009771	0.109727954
SPU_024903	SPU_013086	0.109617478
SPU_014802	SPU_016881	0.109609161
SPU_018355	SPU_002467	0.109566606
SPU_018355_1	SPU_002467	0.10943118
SPU_004414	SPU_006583	0.109386546
SPU_014576	SPU_007253	0.109332625
SPU_003704	SPU_026110	0.109175436
SPU_005358	SPU_010722	0.109157832
SPU_018355	SPU_010625	0.109148961
SPU_022163	SPU_009911	0.109136347
SPU_011189	SPU_009642	0.109100584
SPU_004217	SPU_010426	0.109087555
SPU_018056	SPU_002615	0.108962247
SPU_023386	SPU_000757	0.108955594
SPU_017837	SPU_019024_1	0.108904445
SPU_003179	SPU_007253	0.108816702
SPU_012253	SPU_028827	0.108789811
SPU_020124	SPU_000509	0.108520621
SPU_003102	SPU_017725	0.108396977
SPU_007981	SPU_010426	0.108396561
SPU_025346	SPU_002615	0.108339868
SPU_017579	SPU_007317	0.10831367
SPU_018483	SPU_013015	0.108175055
SPU_017407	SPU_016045	0.108145392
SPU_012648	SPU_008117	0.108129035
SPU_021608	SPU_000861	0.108112817
SPU_022678	SPU_010426	0.108102976
SPU_022678	SPU_002467	0.108070956
SPU_025113	SPU_017635	0.107952163
SPU_002874	SPU_019384	0.107913767
SPU_008528	SPU_027053	0.107888123
SPU_012491	SPU_000757	0.107873569
SPU_003704	SPU_002467	0.10787246
SPU_002129	SPU_010722	0.107855965
SPU_012648	SPU_019024	0.107806479
SPU_012490	SPU_013015	0.107769192
SPU_027235	SPU_021172	0.107686162
SPU_027214	SPU_015982	0.107485032
SPU_014793	SPU_002467	0.10742723
SPU_026465	SPU_010625	0.107426398
SPU_012546	SPU_012914	0.107415032
SPU_005022	SPU_018581	0.107365685
SPU_025346	SPU_012914	0.107303447
SPU_025346	SPU_011711	0.107303031
SPU_001998	SPU_026418	0.107267823
SPU_001657	SPU_006583	0.107213348
SPU_024189	SPU_015982	0.107197961
SPU_012914	SPU_002631	0.107193248
SPU_002874	SPU_004807	0.107163724
SPU_018581	SPU_010403	0.107150278
SPU_002129	SPU_010403	0.107145704
SPU_003470	SPU_023090	0.107128377
SPU_009876	SPU_012645	0.107035367
SPU_013305	SPU_012645	0.106963287
SPU_012648	SPU_010698	0.106947624
SPU_028827	SPU_000424	0.10694693
SPU_022678	SPU_017811	0.106937227
SPU_012490	SPU_016016	0.106858079
SPU_001262_2	SPU_026465	0.106672196
SPU_027053	SPU_003704	0.106495047
SPU_005358	SPU_002662	0.106485621
SPU_012253	SPU_006753	0.106368215
SPU_012008	SPU_014170	0.106333561
SPU_004723	SPU_008117	0.106142966
SPU_007262	SPU_012786	0.106138392
SPU_003470	SPU_011711	0.10612661
SPU_014793	SPU_010295	0.106090293
SPU_012490	SPU_010403	0.106039698
SPU_018126	SPU_000757	0.106023758
SPU_026905	SPU_007317	0.105991599
SPU_023386	SPU_023177	0.105990352
SPU_008845	SPU_017725	0.105970114
SPU_004702	SPU_004621	0.105940728
SPU_008117_1	SPU_010698	0.10585146
SPU_002603	SPU_021172	0.105824291
SPU_019366	SPU_016881	0.105664885
SPU_006808	SPU_002662	0.105625934
SPU_012490	SPU_015982	0.105568825
SPU_021172	SPU_004983	0.105514904
SPU_028583	SPU_023177	0.105469854
SPU_014332	SPU_006753	0.105352448
SPU_009642	SPU_016272	0.10530213
SPU_000739	SPU_004983	0.10529021
SPU_003179	SPU_026277	0.105283418
SPU_018908	SPU_028827	0.105195536
SPU_018056	SPU_002467	0.105157833
SPU_006583	SPU_000756	0.105100585
SPU_011635	SPU_016272	0.104987198
SPU_024307	SPU_023065	0.104963911
SPU_011635	SPU_011189	0.104918584
SPU_003470	SPU_020311	0.104815039
SPU_018056	SPU_026465	0.104693197
SPU_017725	SPU_002662	0.104688068
SPU_006814	SPU_012645	0.104678504
SPU_014332	SPU_012384	0.1046469
SPU_000739	SPU_013015	0.104627771
SPU_006753	SPU_003166	0.104571077
SPU_004723	SPU_019033	0.104544048
SPU_004414	SPU_007253	0.10453476
SPU_018391	SPU_003102	0.104442305
SPU_003179	SPU_023177	0.104349849
SPU_005572	SPU_002662	0.104341948
SPU_005358	SPU_014332	0.104317413
SPU_021608	SPU_028827	0.104299116
SPU_027053	SPU_018680	0.104292462
SPU_001998	SPU_007253	0.104291492
SPU_014332	SPU_017635	0.104219828
SPU_001262_2	SPU_002615	0.104089115
SPU_009831	SPU_004807	0.104051273
SPU_010295	SPU_014793	0.104046144
SPU_025010	SPU_012645	0.103940936
SPU_025584	SPU_022633	0.103904757
SPU_026962	SPU_026418	0.103777371
SPU_006421	SPU_000861	0.103668835
SPU_015108	SPU_004024	0.103663707
SPU_010295	SPU_009642	0.103662875
SPU_004723	SPU_019024_1	0.103639588
SPU_003470	SPU_012914	0.103616855
SPU_026633	SPU_009771	0.103553508
SPU_004217	SPU_017811	0.103531191
SPU_006312	SPU_028827	0.103478102
SPU_004148	SPU_003102	0.103453983
SPU_000276	SPU_016881	0.103407408
SPU_003470	SPU_002615	0.103376359
SPU_022678	SPU_004621	0.103371369
SPU_006462	SPU_013086	0.103341705
SPU_014802	SPU_000276	0.103313844
SPU_023090	SPU_022487	0.103258398
SPU_017635	SPU_009756	0.103208081
SPU_004723	SPU_018680	0.10314016
SPU_017348	SPU_027235	0.10276091
SPU_018056	SPU_022487	0.102662078
SPU_023090	SPU_002467	0.102581405
SPU_021608	SPU_012913	0.102538573
SPU_023177	SPU_007253	0.102458453
SPU_008117_1	SPU_019033	0.102327047
SPU_002874	SPU_011189	0.102306116
SPU_003470	SPU_012253	0.102277007
SPU_022163	SPU_002662	0.102265225
SPU_012772	SPU_006583	0.102237779
SPU_007611	SPU_006421	0.10221463
SPU_019002	SPU_006462	0.102143244
SPU_020722	SPU_017725	0.102128551
SPU_019002	SPU_012384	0.102082947
SPU_012203	SPU_000757	0.102077679
SPU_007644	SPU_011189	0.102005877
SPU_012490	SPU_009771	0.101859361
SPU_026633	SPU_013086	0.101815143
SPU_008112	SPU_003166	0.101808767
SPU_015828	SPU_026110	0.101791579
SPU_006991	SPU_010722	0.101776331
SPU_011246	SPU_000757	0.101733777
SPU_007253	SPU_000757	0.101719638
SPU_007147	SPU_000276	0.101684569
SPU_023386	SPU_007253	0.101674311
SPU_017837	SPU_019033	0.10166946
SPU_011635	SPU_017635	0.101649638
SPU_000861	SPU_011583	0.101589202
SPU_013689	SPU_023090	0.101560508
SPU_020123	SPU_009771	0.101531815
SPU_025113	SPU_011064	0.101530291
SPU_026877	SPU_010403	0.101400409
SPU_019002	SPU_021172	0.101379339
SPU_003704	SPU_022487	0.101304626
SPU_022163	SPU_006753	0.101302963
SPU_028583	SPU_018126	0.101260131
SPU_011635	SPU_025856	0.101126784
SPU_018483	SPU_013086	0.10106607
SPU_002603	SPU_018483	0.10089003
SPU_020124	SPU_000424	0.100808247
SPU_021608	SPU_009756	0.100761534
SPU_011189	SPU_017635	0.100749752
SPU_001262_2	SPU_011711	0.10062292
SPU_015829	SPU_026110	0.10055583
SPU_013015	SPU_007253	0.10054682
SPU_008117_1	SPU_019024_1	0.100507731
SPU_025590	SPU_028827	0.100477929
SPU_006462	SPU_016016	0.100452563
SPU_026205	SPU_009771	0.100427612
SPU_002791	SPU_019384	0.10036773
SPU_008117_1	SPU_008117	0.100315611
SPU_003166	SPU_013086	0.100297176
SPU_028255	SPU_013086	0.10028775
SPU_003470	SPU_010625	0.100265017
SPU_001262_2	SPU_023090	0.100188502
SPU_021192	SPU_012645	0.100181017
SPU_021210	SPU_005718	0.100171591
SPU_014289	SPU_000757	0.100137492
SPU_007981	SPU_019384	0.099809668
SPU_002592	SPU_023386	0.099799411
SPU_006583	SPU_006814	0.099777371
SPU_010351	SPU_000757	0.099724836
SPU_006312	SPU_018581	0.099723589
SPU_024307	SPU_000756	0.09970349
SPU_004217	SPU_010625	0.099589271
SPU_000756	SPU_000757	0.099577212
SPU_004148	SPU_006421	0.099570974
SPU_001262_2	SPU_002467	0.099555449
SPU_002791	SPU_004807	0.099528004
SPU_002603	SPU_015982	0.099508182
SPU_013569	SPU_017635	0.099505271
SPU_026962	SPU_028827	0.099503192
SPU_004217	SPU_004621	0.099497231
SPU_006462	SPU_018483	0.09924426
SPU_006312	SPU_006753	0.099183962
SPU_019366	SPU_000276	0.099112576
SPU_010295	SPU_017635	0.099108695
SPU_017725	SPU_006753	0.098907981
SPU_018581	SPU_027235	0.098888159
SPU_003102	SPU_017635	0.098851842
SPU_023090	SPU_010426	0.098843525
SPU_002791	SPU_010426	0.098810812
SPU_008117_1	SPU_006421	0.098765624
SPU_006421	SPU_002662	0.098717109
SPU_019002	SPU_013015	0.098699782
SPU_015243	SPU_013015	0.098589306
SPU_003470	SPU_014332	0.098549246
SPU_018355_1	SPU_004806	0.098511127
SPU_000861	SPU_004983	0.098471622
SPU_018056	SPU_004621	0.098455959
SPU_020123	SPU_023386	0.098449028
SPU_009771	SPU_007253	0.098448474
SPU_002129	SPU_018483	0.098442236
SPU_017725	SPU_028827	0.098337859
SPU_025590	SPU_006753	0.098336196
SPU_015358	SPU_019024_1	0.098333701
SPU_005572	SPU_009911	0.098314295
SPU_022049	SPU_010403	0.098302928
SPU_002129	SPU_021172	0.098263978
SPU_012203	SPU_016443	0.098261205
SPU_008845	SPU_010698_1	0.09822073
SPU_002791	SPU_011189	0.098213383
SPU_019002	SPU_009756	0.098178868
SPU_005572	SPU_017635	0.098145047
SPU_026465	SPU_022487	0.0981097
SPU_005572	SPU_010722	0.098098472
SPU_008112	SPU_004983	0.09808572
SPU_026877	SPU_021726	0.098031937
SPU_005572	SPU_014793	0.097908986
SPU_007644	SPU_023090	0.097846748
SPU_015374	SPU_007253	0.097808075
SPU_002874	SPU_010426	0.097796985
SPU_017725	SPU_002631	0.097736411
SPU_003704	SPU_008377	0.097570905
SPU_024307	SPU_010635	0.097521974
SPU_025113	SPU_012384	0.097493974
SPU_011189	SPU_016272	0.0973853
SPU_009876	SPU_007253	0.09731031
SPU_003704	SPU_004806	0.097306429
SPU_026205	SPU_015982	0.097244329
SPU_011189	SPU_025856	0.09723421
SPU_004723	SPU_014793	0.097217161
SPU_003704	SPU_004621	0.097105022
SPU_018355	SPU_004621	0.09703211
SPU_003470	SPU_022487	0.09700217
SPU_000756	SPU_007253	0.096978744
SPU_012384	SPU_012913	0.096927318
SPU_005358	SPU_018483	0.096837218
SPU_012490	SPU_018483	0.096821416
SPU_018355	SPU_008377	0.096753357
SPU_017348	SPU_010403	0.096728129
SPU_024903	SPU_021608	0.096701099
SPU_014722	SPU_026110	0.096698327
SPU_007644	SPU_010625	0.09667199
SPU_007981	SPU_023090	0.096661732
SPU_006676	SPU_015982	0.096549455
SPU_003179	SPU_018126	0.096424286
SPU_009831	SPU_011711	0.096371474
SPU_007644	SPU_017811	0.09632684
SPU_017837	SPU_017725	0.096274028
SPU_018355	SPU_004806	0.096182126
SPU_021608	SPU_012914	0.09611171
SPU_028255	SPU_015982	0.096030066
SPU_018056	SPU_008377	0.0960187
SPU_007981	SPU_004621	0.095983353
SPU_017579	SPU_012914	0.095971987
SPU_003166	SPU_009771	0.095901155
SPU_018056	SPU_010426	0.095898937
SPU_018581	SPU_007957	0.09587357
SPU_012253	SPU_009756	0.095827827
SPU_006462	SPU_012645	0.095820897
SPU_002592	SPU_000424	0.095780837
SPU_007644	SPU_004621	0.095605906
SPU_017725	SPU_011064	0.095603411
SPU_025584	SPU_021608	0.095505965
SPU_006583	SPU_023386	0.095405746
SPU_001998	SPU_000757	0.095335053
SPU_012772	SPU_007253	0.095291112
SPU_004723	SPU_006421	0.095255904
SPU_000861	SPU_000424	0.095246894
SPU_002129	SPU_000424	0.095179943
SPU_012772	SPU_012645	0.095160814
SPU_020722	SPU_006421	0.095160537
SPU_018483	SPU_016016	0.095156101
SPU_003179	SPU_009771	0.095119091
SPU_021210	SPU_014131	0.09505824
SPU_000861	SPU_000509	0.095056438
SPU_013015	SPU_018126	0.095024279
SPU_012648	SPU_019033	0.094954556
SPU_026465	SPU_004806	0.094928774
SPU_017470	SPU_009642	0.094915605
SPU_008752	SPU_011174	0.094846991
SPU_023037	SPU_018680	0.094826892
SPU_025113	SPU_015358	0.094802219
SPU_008117_1	SPU_015358	0.094723624
SPU_018056	SPU_004806	0.094681763
SPU_024307	SPU_020565	0.094631307
SPU_018392	SPU_010698_1	0.094566435
SPU_022678	SPU_008377	0.094536495
SPU_023037	SPU_003704	0.094533168
SPU_007644	SPU_010426	0.094401068
SPU_028255	SPU_025010	0.094398296
SPU_004723	SPU_000509	0.094291978
SPU_008112	SPU_006803	0.094267721
SPU_018797	SPU_006917	0.094250117
SPU_013689	SPU_002467	0.094186354
SPU_013569	SPU_014332	0.094053977
SPU_002320	SPU_002662	0.093986056
SPU_020722	SPU_012384	0.093975383
SPU_018391	SPU_028030	0.09397164
SPU_019089	SPU_015982	0.093927145
SPU_020311	SPU_028827	0.093842313
SPU_012253	SPU_012384	0.093789639
SPU_012469	SPU_006803	0.093756233
SPU_002631	SPU_027235	0.093751382
SPU_002603	SPU_010635	0.093726431
SPU_003102	SPU_006421	0.0936775
SPU_023090	SPU_000922	0.093659342
SPU_023090	SPU_008377	0.093588787
SPU_009642	SPU_003470	0.093579361
SPU_017470	SPU_014793	0.093508806
SPU_025584	SPU_027235	0.093508668
SPU_005358	SPU_010403	0.093452806
SPU_002874	SPU_023090	0.093441301
SPU_010424	SPU_003084	0.093388905
SPU_020124	SPU_001998	0.093288271
SPU_000756	SPU_015982	0.093226171
SPU_006676	SPU_007253	0.093092131
SPU_006583	SPU_015374	0.0930152
SPU_027235	SPU_016016	0.093007853
SPU_017635	SPU_002662	0.092988447
SPU_002634	SPU_000757	0.09296322
SPU_015640	SPU_016443	0.092920249
SPU_009642	SPU_012546	0.092883378
SPU_026465	SPU_008377	0.092870764
SPU_002874	SPU_004621	0.092846645
SPU_017837	SPU_014793	0.092836803
SPU_015374	SPU_023177	0.092834308
SPU_012253	SPU_012913	0.09283015
SPU_006312	SPU_007317	0.09281615
SPU_020123	SPU_023177	0.092751417
SPU_021557	SPU_010722	0.092681832
SPU_005572	SPU_006753	0.09260199
SPU_014628	SPU_004287_1	0.092519653
SPU_002320	SPU_010722	0.092452564
SPU_005572	SPU_025584	0.092426227
SPU_014793	SPU_003470	0.092319078
SPU_017837	SPU_012384	0.092305355
SPU_014332	SPU_017837	0.091977532
SPU_002874	SPU_016272	0.091957433
SPU_008117_1	SPU_017725	0.091956462
SPU_008845	SPU_006421	0.091923749
SPU_003102	SPU_015358	0.091920284
SPU_028255	SPU_021172	0.091873987
SPU_002634	SPU_007253	0.091854581
SPU_017837	SPU_015358	0.091731907
SPU_009831	SPU_017811	0.091679095
SPU_004148	SPU_012913	0.09164652
SPU_012253	SPU_006462	0.091591352
SPU_000440	SPU_002129	0.091532579
SPU_024903	SPU_000310	0.091499034
SPU_001657	SPU_018954	0.09149446
SPU_008117	SPU_015358	0.091468955
SPU_001262_2	SPU_017811	0.09145343
SPU_006991	SPU_024903	0.091394242
SPU_003704	SPU_010426	0.09135543
SPU_015243	SPU_000424	0.091337548
SPU_022163	SPU_009756	0.091294578
SPU_014332	SPU_009756	0.091238716
SPU_018355_1	SPU_008377	0.091184379
SPU_007262	SPU_015358	0.091182716
SPU_023090	SPU_004806	0.091166359
SPU_002791	SPU_004621	0.09116026
SPU_006808	SPU_022163	0.09115125
SPU_024093	SPU_000749	0.091135171
SPU_004702	SPU_017811	0.091108973
SPU_028255	SPU_016016	0.091065725
SPU_027969	SPU_011174	0.091055884
SPU_002603	SPU_016016	0.091000854
SPU_004148	SPU_020722	0.09098727
SPU_023386	SPU_015982	0.09097119
SPU_028255	SPU_006803	0.090960656
SPU_010295	SPU_006421	0.09092018
SPU_008845	SPU_012384	0.090898002
SPU_015358	SPU_002662	0.090879843
SPU_018483	SPU_006917	0.090841586
SPU_017837	SPU_018680	0.090839784
SPU_028255	SPU_009771	0.090839368
SPU_027235	SPU_013086	0.090788358
SPU_008117	SPU_006421	0.090782813
SPU_007644	SPU_012648	0.090741229
SPU_009831	SPU_010625	0.090723347
SPU_002677	SPU_012645	0.090687446
SPU_013119	SPU_016443	0.09065307
SPU_010295	SPU_015358	0.090606218
SPU_015374	SPU_018126	0.090576416
SPU_018355	SPU_010426	0.090519168
SPU_019002	SPU_014332	0.090441683
SPU_010635	SPU_023177	0.090418534
SPU_002791	SPU_023090	0.090414792
SPU_002592	SPU_006803	0.090359346
SPU_018581	SPU_009831	0.090344653
SPU_007611	SPU_015358	0.090334256
SPU_023090	SPU_012648	0.09033287
SPU_006421	SPU_006753	0.090314296
SPU_025010	SPU_014197	0.090312633
SPU_014418	SPU_016443	0.090295444
SPU_006991	SPU_009079_1	0.090284494
SPU_000739	SPU_006803	0.090249563
SPU_004414	SPU_000757	0.090227107
SPU_006803	SPU_009771	0.090214355
SPU_002874	SPU_010625	0.090185107
SPU_023090	SPU_005035	0.090165147
SPU_016881	SPU_000749	0.090097226
SPU_012384	SPU_009756	0.090079899
SPU_018056	SPU_000540	0.090021542
SPU_000739	SPU_000424	0.090018908
SPU_023366	SPU_005358	0.089999225
SPU_025584	SPU_012546	0.08999077
SPU_012490	SPU_000310	0.089959027
SPU_003166	SPU_015982	0.089906076
SPU_027053	SPU_025856	0.089901779
SPU_022163	SPU_028827	0.089803501
SPU_004217	SPU_008377	0.089799066
SPU_018392	SPU_006421	0.089684016
SPU_012384	SPU_006753	0.089665857
SPU_006991	SPU_018483	0.089512134
SPU_001998	SPU_012645	0.089512134
SPU_018056	SPU_012648	0.089507698
SPU_008117_1	SPU_012384	0.089482747
SPU_003704	SPU_000540	0.08946043
SPU_023090	SPU_003470	0.089440609
SPU_013015	SPU_009771	0.089429242
SPU_027235	SPU_018483	0.089397499
SPU_013305	SPU_006814	0.089390846
SPU_026465	SPU_000540	0.089345796
SPU_022242	SPU_012913	0.089324311
SPU_006814	SPU_000757	0.089297836
SPU_008117	SPU_011189	0.089274271
SPU_004723	SPU_015358	0.089217162
SPU_007644	SPU_000540	0.089185003
SPU_021608	SPU_006753	0.089181954
SPU_020311	SPU_000861	0.089148271
SPU_022678	SPU_022487	0.089110845
SPU_024903	SPU_012490	0.089066765
SPU_002874	SPU_017811	0.089064547
SPU_003470	SPU_026465	0.088942428
SPU_022163	SPU_010722	0.0889312
SPU_004217	SPU_022487	0.088811576
SPU_009048	SPU_016443	0.08876112
SPU_013689_1	SPU_007315	0.088760288
SPU_012384	SPU_000841	0.088693476
SPU_024189	SPU_023065	0.088692367
SPU_025346	SPU_017635	0.088635951
SPU_018355_1	SPU_003490	0.08854405
SPU_027053	SPU_010426	0.088484584
SPU_025346	SPU_003470	0.088470446
SPU_000129	SPU_000757	0.088466148
SPU_024877	SPU_016443	0.088461297
SPU_023090	SPU_000540	0.088427059
SPU_026418	SPU_011174	0.088417356
SPU_022242	SPU_004414	0.08839892
SPU_018056	SPU_000922	0.088328504
SPU_023090	SPU_013902	0.088276247
SPU_017837	SPU_016272	0.088275276
SPU_008112	SPU_021172	0.088242425
SPU_024093	SPU_018954	0.088152187
SPU_028583	SPU_023065	0.088088562
SPU_018391	SPU_006421	0.088087869
SPU_012469	SPU_017725	0.088080107
SPU_012648_1	SPU_012913	0.088041295
SPU_006803	SPU_012490	0.08796672
SPU_006753	SPU_000509	0.087955631
SPU_013015	SPU_026277	0.087867195
SPU_018391	SPU_008117	0.087848205
SPU_022678	SPU_004806	0.087840165
SPU_002320	SPU_009642	0.08778167
SPU_018056	SPU_005035	0.087758521
SPU_012490	SPU_006917	0.087535352
SPU_017635	SPU_025584	0.087530778
SPU_021172	SPU_013086	0.087527174
SPU_009642	SPU_004806	0.08746355
SPU_003470	SPU_011583	0.087388282
SPU_025346	SPU_015358	0.087344757
SPU_000424	SPU_018483	0.087237053
SPU_002791	SPU_016272	0.087142657
SPU_007262	SPU_016272	0.08711036
SPU_007644	SPU_022487	0.087069746
SPU_020311	SPU_002662	0.08706531
SPU_025113	SPU_006421	0.087047567
SPU_012648	SPU_006421	0.086998221
SPU_015456	SPU_016045	0.086812477
SPU_003166	SPU_016016	0.086811091
SPU_014722	SPU_006421	0.086764932
SPU_022049	SPU_016016	0.086746081
SPU_015108	SPU_015456	0.086688556
SPU_004702	SPU_011189	0.086682457
SPU_012469	SPU_008377_2	0.086659724
SPU_007262	SPU_018680	0.086643229
SPU_003704	SPU_012648	0.086638655
SPU_006991	SPU_013086	0.086625348
SPU_003595_1	SPU_024610	0.086622575
SPU_023037	SPU_016272	0.08661911
SPU_006462	SPU_006917	0.086613149
SPU_025010	SPU_023177	0.0866101
SPU_004217	SPU_002467	0.086600674
SPU_017837	SPU_006421	0.086559506
SPU_010295	SPU_002662	0.086554377
SPU_026465	SPU_005035	0.086548694
SPU_018355	SPU_012648	0.086544397
SPU_017470	SPU_012253	0.086478693
SPU_014576	SPU_026277	0.086466357
SPU_004148	SPU_006753	0.086288237
SPU_008117	SPU_012384	0.086236534
SPU_004148	SPU_017725	0.086211722
SPU_013015	SPU_016016	0.086203405
SPU_002791	SPU_010625	0.086189821
SPU_012203	SPU_020680	0.086188989
SPU_027053	SPU_011189	0.086142969
SPU_008112	SPU_024903	0.086142276
SPU_024093	SPU_019656	0.086124533
SPU_009831	SPU_012648	0.08595681
SPU_014793	SPU_004806	0.085939067
SPU_013689	SPU_008377	0.085937126
SPU_018391	SPU_018056	0.085891384
SPU_009831	SPU_022633	0.085880988
SPU_025584	SPU_014332	0.085853819
SPU_005572	SPU_010295	0.085830809
SPU_026633	SPU_021172	0.085728789
SPU_006803	SPU_000310	0.085707997
SPU_025113	SPU_011711	0.085700373
SPU_002320	SPU_006753	0.085660868
SPU_026877	SPU_021119	0.085599184
SPU_011189	SPU_011064	0.085551224
SPU_015828	SPU_006421	0.085519065
SPU_003166	SPU_021172	0.085504372
SPU_020311	SPU_009756	0.085466946
SPU_008117	SPU_016272	0.085440193
[truncated: 13,458 more rows]
