# Supplementary material for: Developmental gene regulatory network connections predicted by machine learning from gene expression data alone
Source: PLoS One. 2021 Dec 28;16(12):e0261926. doi: 10.1371/journal.pone.0261926 (PMC8714117; doi:10.1371/journal.pone.0261926)
Supplement: S8 File — This file has 6 tabs representing the ground truth GRN interactions used for comparison to each gene expression data set. Tab 1 is the ground truth ectoderm GRN interactions used for comparison to PEAK output from the RNAseq data. Tab 2 is the ground truth endoderm GRN interactions used for comparison to PEAK output from the RNAseq data. Tab 3 is the ground truth ectoderm GRN interactions used for comparison to PEAK output from the Nanostring data. Tab 4 is the ground truth endoderm GRN interactions used for comparison to PEAK output from the Nanostring data. The last two tabs show a direct comparison of which interactions were able to be used for analysis using the RNAseq dataset or the Nanostring dataset. (XLSX) [file pone.0261926.s008.xlsx]

## Sheet: GRN used for RNAseq_Ecto
Gene A name	Gene A SPU ID	Interaction	Gene B name	Gene B SPU ID
Tbx2/3	SPU_023386	PROMOTES	Atbf	SPU_017348
FoxA	SPU_006676	PROMOTES	Bra	SPU_013015
Sip1	SPU_026620	RERESSES	Bra	SPU_013015
IrxA	SPU_010351	PROMOTES	Dlx	SPU_002815
Smad1.FY	SPU_020722	PROMOTES	Dlx	SPU_002815
Tbx2/3	SPU_023386	PROMOTES	Dlx	SPU_002815
Tbx2/3	SPU_023386	PROMOTES	E2f3	SPU_006753
Eve	SPU_012253	RERESSES	Emx	SPU_002592
Foxq2	SPU_012384	RERESSES	Emx	SPU_002592
Not	SPU_002129	RERESSES	Emx	SPU_002592
SoxB1	SPU_022820	PROMOTES	Emx	SPU_002592
Not	SPU_002129	RERESSES	Ets4	SPU_008528
Tbx2/3	SPU_023386	PROMOTES	Ets4	SPU_008528
SoxB1	SPU_022820	PROMOTES	Eve	SPU_012253
Eve	SPU_012253	RERESSES	Fgf9	SPU_006242
Foxq2	SPU_012384	RERESSES	Fgf9	SPU_006242
Not	SPU_002129	RERESSES	Fgf9	SPU_006242
SoxB1	SPU_022820	PROMOTES	Fgf9	SPU_006242
Bra	SPU_013015	PROMOTES	FoxA	SPU_006676
Eve	SPU_012253	RERESSES	Foxg	SPU_009771
Gsc	SPU_015982	RERESSES	Foxg	SPU_009771
Sip1	SPU_026620	RERESSES	Foxg	SPU_009771
Tbx2/3	SPU_023386	RERESSES	Foxg	SPU_009771
Emx	SPU_002592	RERESSES	Foxq2	SPU_012384
Meis	SPU_011202	PROMOTES	Foxq2	SPU_012384
Not	SPU_002129	RERESSES	Foxq2	SPU_012384
SoxB1	SPU_022820	PROMOTES	Foxq2	SPU_012384
Eve	SPU_012253	RERESSES	Gsc	SPU_015982
Not	SPU_002129	PROMOTES	Gsc	SPU_015982
Eve	SPU_012253	RERESSES	Hmx	SPU_012490
Msx	SPU_022049	RERESSES	Hmx	SPU_012490
Not	SPU_002129	RERESSES	Hmx	SPU_012490
Smad1.FY	SPU_020722	PROMOTES	Hmx	SPU_012490
SoxB1	SPU_022820	PROMOTES	Hmx	SPU_012490
Tbx2/3	SPU_023386	PROMOTES	Hmx	SPU_012490
Dlx	SPU_002815	PROMOTES	Hox7	SPU_002634
IrxA	SPU_010351	PROMOTES	Hox7	SPU_002634
Smad1.FY	SPU_020722	PROMOTES	Hox7	SPU_002634
Tbx2/3	SPU_023386	PROMOTES	Hox7	SPU_002634
Msx	SPU_022049	RERESSES	IrxA	SPU_010351
Smad1.FY	SPU_020722	PROMOTES	IrxA	SPU_010351
Tbx2/3	SPU_023386	PROMOTES	IrxA	SPU_010351
Smad1.FY	SPU_020722	PROMOTES	Klf7	SPU_012772
Foxq2	SPU_012384	RERESSES	Lim1	SPU_006991
Six3	SPU_018908	RERESSES	Lim1	SPU_006991
SoxB1	SPU_022820	PROMOTES	Lim1	SPU_006991
Dlx	SPU_002815	PROMOTES	Msx	SPU_022049
Smad1.FY	SPU_020722	PROMOTES	Msx	SPU_022049
Tbx2/3	SPU_023386	PROMOTES	Msx	SPU_022049
Foxq2	SPU_012384	RERESSES	Msxl	SPU_020565
Not	SPU_002129	RERESSES	Msxl	SPU_020565
SoxB1	SPU_022820	PROMOTES	Msxl	SPU_020565
Eve	SPU_012253	RERESSES	Myc	SPU_003166
Not	SPU_002129	RERESSES	Myc	SPU_003166
Foxq2	SPU_012384	RERESSES	Nodal	SPU_011064
Six3	SPU_018908	RERESSES	Nodal	SPU_011064
SoxB1	SPU_022820	PROMOTES	Nodal	SPU_011064
Gsc	SPU_015982	RERESSES	One-cut	SPU_016449
IrxA	SPU_010351	RERESSES	One-cut	SPU_016449
Not	SPU_002129	RERESSES	Pax2/5/8	SPU_009048
SoxB1	SPU_022820	PROMOTES	Pax2/5/8	SPU_009048
Tbx2/3	SPU_023386	PROMOTES	Shr2	SPU_008117
Otxa	SPU_010424	PROMOTES	Sip1	SPU_026620
Foxq2	SPU_012384	RERESSES	Six3	SPU_018908
IrxA	SPU_010351	PROMOTES	Tbx2/3	SPU_023386
Smad1.FY	SPU_020722	PROMOTES	Tbx2/3	SPU_023386
Smad1.FY	SPU_020722	PROMOTES	Unc4.1	SPU_001739
Eve	SPU_012253	RERESSES	Univin	SPU_000668
Foxq2	SPU_012384	RERESSES	Univin	SPU_000668
Gsc	SPU_015982	RERESSES	Univin	SPU_000668
Msx	SPU_022049	RERESSES	Univin	SPU_000668
SoxB1	SPU_022820	PROMOTES	Univin	SPU_000668
Not	SPU_002129	RERESSES	Vegf3	SPU_030148
Eve	SPU_012253	PROMOTES	Wnt4	SPU_023463
Eve	SPU_012253	PROMOTES	Wnt5	SPU_026277
Not	SPU_002129	RERESSES	Wnt5	SPU_026277

## Sheet: GRN used for RNAseq_Endo
Gene A	Gene A SPU ID	Interaction	Gene B name	Gene B SPU ID
Alx1	SPU_022817	PROMOTES	Dri	SPU_005718
Alx1	SPU_022817	PROMOTES	FoxB	SPU_004551
Alx1	SPU_022817	REPRESSES	Gcm	SPU_006462
Alx1	SPU_022817	PROMOTES	Msp-L	SPU_006387
Alx1	SPU_022817	PROMOTES	Msp130	SPU_002088
Alx1	SPU_022817	PROMOTES	Sm50	SPU_018810
Alx1	SPU_022817	PROMOTES	VEGFR	SPU_000310
Blimp1	SPU_027235	PROMOTES	Brn1/2/4	SPU_016443
Blimp1	SPU_027235	REPRESSES	HesC	SPU_021608
Blimp1	SPU_027235	REPRESSES	Krl	SPU_004148
Blimp1	SPU_027235	REPRESSES	Notch	SPU_014131
Blimp1	SPU_027235	PROMOTES	Otx	SPU_010424
Blimp1	SPU_027235	PROMOTES	Tgif	SPU_018126
Blimp1	SPU_027235	PROMOTES	Wnt8	SPU_020371
Bra	SPU_013015	PROMOTES	FoxA	SPU_006676
Bra	SPU_013015	PROMOTES	Hnf1	SPU_008196
Bra	SPU_013015	PROMOTES	Hnf1	SPU_010305
Bra	SPU_013015	PROMOTES	Otx	SPU_010424
Bra	SPU_013015	PROMOTES	Tgif	SPU_018126
Dac	SPU_018581	REPRESSES	Elk	SPU_012469
Dac	SPU_018581	PROMOTES	Hh	SPU_002950
Dac	SPU_018581	REPRESSES	Krl	SPU_004148
Dri	SPU_005718	PROMOTES	CyP	SPU_015088
Dri	SPU_005718	PROMOTES	FoxB	SPU_004551
Dri	SPU_005718	PROMOTES	Sm50	SPU_018810
Dri	SPU_005718	PROMOTES	VEGFR	SPU_000310
Erg	SPU_018483	PROMOTES	FoxO	SPU_009178
Erg	SPU_018483	PROMOTES	Hex	SPU_027214
Erg	SPU_018483	PROMOTES	Msp-L	SPU_006387
Erg	SPU_018483	PROMOTES	Msp130	SPU_002088
Erg	SPU_018483	PROMOTES	Sm50	SPU_018810
Erg	SPU_018483	REPRESSES	TBr	SPU_025584
Erg	SPU_018483	PROMOTES	Tgif	SPU_018126
Eve	SPU_012253	PROMOTES	Hnf1	SPU_008196
Eve	SPU_012253	PROMOTES	Hnf1	SPU_010305
Eve	SPU_012253	PROMOTES	Hox11/13b	SPU_002631
Eve	SPU_012253	PROMOTES	Unc4.1	SPU_001739
FoxA	SPU_006676	REPRESSES	Gcm	SPU_006462
FoxA	SPU_006676	PROMOTES	Hh	SPU_002950
FoxA	SPU_006676	REPRESSES	Krl	SPU_004148
FoxB	SPU_004551	PROMOTES	Msp130	SPU_002088
FoxF	SPU_000975	PROMOTES	SoxE	SPU_016881
FoxN2/3	SPU_015243	PROMOTES	Nrl	SPU_013698
GataE	SPU_010635	PROMOTES	Bra	SPU_013015
GataE	SPU_010635	PROMOTES	Brn1/2/4	SPU_016443
GataE	SPU_010635	PROMOTES	Ese	SPU_024903
GataE	SPU_010635	PROMOTES	FoxA	SPU_006676
GataE	SPU_010635	REPRESSES	GataC	SPU_027015
GataE	SPU_010635	REPRESSES	Krl	SPU_004148
GataE	SPU_010635	PROMOTES	Myc	SPU_003166
GataE	SPU_010635	REPRESSES	Nrl	SPU_013698
GataE	SPU_010635	PROMOTES	Otx	SPU_010424
GataE	SPU_010635	PROMOTES	Pks	SPU_002895
GataE	SPU_010635	PROMOTES	Six1/2	SPU_017379
Gcm	SPU_006462	REPRESSES	Alx1	SPU_022817
Gcm	SPU_006462	REPRESSES	GataC	SPU_027015
Gcm	SPU_006462	PROMOTES	GataE	SPU_010635
Gcm	SPU_006462	PROMOTES	Pks	SPU_002895
Gcm	SPU_006462	REPRESSES	Prox	SPU_015984
Gcm	SPU_006462	PROMOTES	z166	SPU_012645
HesC	SPU_021608	REPRESSES	Alx1	SPU_022817
HesC	SPU_021608	REPRESSES	Delta	SPU_016128
HesC	SPU_021608	REPRESSES	Nrl	SPU_013698
HesC	SPU_021608	REPRESSES	Pmar1	SPU_015828
HesC	SPU_021608	REPRESSES	Pmar1	SPU_014722
HesC	SPU_021608	REPRESSES	Pmar1	SPU_015829
HesC	SPU_021608	REPRESSES	TBr	SPU_025584
HesC	SPU_021608	REPRESSES	Tel	SPU_028479
Hex	SPU_027214	PROMOTES	Erg	SPU_018483
Hex	SPU_027214	PROMOTES	Msp-L	SPU_006387
Hex	SPU_027214	PROMOTES	Msp130	SPU_002088
Hex	SPU_027214	PROMOTES	Sm50	SPU_018810
Hex	SPU_027214	PROMOTES	Tgif	SPU_018126
Hex	SPU_027214	PROMOTES	VEGFR	SPU_000310
Hnf 6	SPU_016449	PROMOTES	Msp130	SPU_002088
Hnf 6 / Onecut	SPU_016449	PROMOTES	Sm50	SPU_018810
Hox11/13b	SPU_002631	PROMOTES	Blimp1	SPU_027235
Hox11/13b	SPU_002631	PROMOTES	Bra	SPU_013015
Hox11/13b	SPU_002631	REPRESSES	Eve	SPU_012253
Hox11/13b	SPU_002631	PROMOTES	FoxA	SPU_006676
Hox11/13b	SPU_002631	PROMOTES	GataE	SPU_010635
Hox11/13b	SPU_002631	PROMOTES	Wnt16	SPU_011130
Krl	SPU_004148	PROMOTES	Brn1/2/4	SPU_016443
Krl	SPU_004148	PROMOTES	Hh	SPU_002950
Myc	SPU_003166	REPRESSES	Elk	SPU_012469
Myc	SPU_003166	REPRESSES	Hox11/13b	SPU_002631
Myc	SPU_003166	REPRESSES	Krl	SPU_004148
Myc	SPU_003166	PROMOTES	Tgif	SPU_018126
Not	SPU_002129	REPRESSES	Gcm	SPU_006462
Otx	SPU_010424	PROMOTES	Blimp1	SPU_027235
Otx	SPU_010424	PROMOTES	Bra	SPU_013015
Otx	SPU_010424	PROMOTES	Brn1/2/4	SPU_016443
Otx	SPU_010424	PROMOTES	Endo16	SPU_011038
Otx	SPU_010424	PROMOTES	FoxA	SPU_006676
Otx	SPU_010424	PROMOTES	GataE	SPU_010635
Otx	SPU_010424	PROMOTES	Hh	SPU_002950
Pmar1	SPU_015828	REPRESSES	HesC	SPU_021608
Pmar1	SPU_014722	REPRESSES	HesC	SPU_021608
Pmar1	SPU_015829	REPRESSES	HesC	SPU_021608
Runx	SPU_006917	PROMOTES	Delta	SPU_016128
Runx	SPU_006917	PROMOTES	Ese	SPU_024903
Runx	SPU_006917	PROMOTES	Prox	SPU_015984
Six1/2	SPU_017379	PROMOTES	Gcm	SPU_006462
SoxE	SPU_016881	PROMOTES	FoxF	SPU_000975
TBr	SPU_025584	PROMOTES	Erg	SPU_018483
TBr	SPU_025584	PROMOTES	FoxB	SPU_004551
TBr	SPU_025584	PROMOTES	FoxN2/3	SPU_015243
TBr	SPU_025584	PROMOTES	Msp130	SPU_002088
TBr	SPU_025584	PROMOTES	Nrl	SPU_013698
Tel	SPU_028479	PROMOTES	Sm50	SPU_018810
Tgif	SPU_018126	PROMOTES	Alx1	SPU_022817
Tgif	SPU_018126	PROMOTES	FoxO	SPU_009178
Tgif	SPU_018126	PROMOTES	Hex	SPU_027214
Tgif	SPU_018126	PROMOTES	Hh	SPU_002950
Tgif	SPU_018126	REPRESSES	Nrl	SPU_013698

## Sheet: GRN used for Nanostring_Ecto
Gene A name	Gene A SPU ID	Interaction	Gene B name	Gene B SPU ID
Tbx2/3	SPU_023386	PROMOTES	Atbf	SPU_017348
FoxA	SPU_006676	PROMOTES	Bra	SPU_013015
IrxA	SPU_010351	PROMOTES	Dlx	SPU_002815
Tbx2/3	SPU_023386	PROMOTES	Dlx	SPU_002815
Tbx2/3	SPU_023386	PROMOTES	E2f3	SPU_006753
Eve	SPU_012253	REPRESSES	Emx	SPU_002592
Not	SPU_002129	REPRESSES	Emx	SPU_002592
SoxB1	SPU_022820	PROMOTES	Emx	SPU_002592
Not	SPU_002129	REPRESSES	Ets4	SPU_008528
Tbx2/3	SPU_023386	PROMOTES	Ets4	SPU_008528
SoxB1	SPU_022820	PROMOTES	Eve	SPU_012253
Eve	SPU_012253	REPRESSES	Fgf9	SPU_006242
Not	SPU_002129	REPRESSES	Fgf9	SPU_006242
SoxB1	SPU_022820	PROMOTES	Fgf9	SPU_006242
Bra	SPU_013015	PROMOTES	FoxA	SPU_006676
Eve	SPU_012253	REPRESSES	Foxg	SPU_009771
Gsc	SPU_015982	REPRESSES	Foxg	SPU_009771
Tbx2/3	SPU_023386	REPRESSES	Foxg	SPU_009771
Eve	SPU_012253	REPRESSES	Gsc	SPU_015982
Not	SPU_002129	PROMOTES	Gsc	SPU_015982
Eve	SPU_012253	REPRESSES	Hmx	SPU_012490
Msx	SPU_022049	REPRESSES	Hmx	SPU_012490
Not	SPU_002129	REPRESSES	Hmx	SPU_012490
SoxB1	SPU_022820	PROMOTES	Hmx	SPU_012490
Tbx2/3	SPU_023386	PROMOTES	Hmx	SPU_012490
Dlx	SPU_002815	PROMOTES	Hox7	SPU_002634
IrxA	SPU_010351	PROMOTES	Hox7	SPU_002634
Tbx2/3	SPU_023386	PROMOTES	Hox7	SPU_002634
Msx	SPU_022049	REPRESSES	IrxA	SPU_010351
Tbx2/3	SPU_023386	PROMOTES	IrxA	SPU_010351
Six3	SPU_018908	REPRESSES	Lim1	SPU_006991
SoxB1	SPU_022820	PROMOTES	Lim1	SPU_006991
Dlx	SPU_002815	PROMOTES	Msx	SPU_022049
Tbx2/3	SPU_023386	PROMOTES	Msx	SPU_022049
Eve	SPU_012253	REPRESSES	Myc	SPU_003166
Not	SPU_002129	REPRESSES	Myc	SPU_003166
Six3	SPU_018908	REPRESSES	Nodal	SPU_011064
SoxB1	SPU_022820	PROMOTES	Nodal	SPU_011064
Gsc	SPU_015982	REPRESSES	One-cut	SPU_016449
IrxA	SPU_010351	REPRESSES	One-cut	SPU_016449
Tbx2/3	SPU_023386	PROMOTES	Shr2	SPU_008117
IrxA	SPU_010351	PROMOTES	Tbx2/3	SPU_023386
Not	SPU_002129	REPRESSES	Vegf3	SPU_030148
Eve	SPU_012253	PROMOTES	Wnt5	SPU_026277
Not	SPU_002129	REPRESSES	Wnt5	SPU_026277

## Sheet: GRN used for Nanostring_Endo
Gene A	Gene A SPU ID	Interaction	Gene B name	Gene B SPU ID
Alx1	SPU_022817	PROMOTES	FoxB	SPU_004551
Alx1	SPU_022817	REPRESSES	Gcm	SPU_006462
Alx1	SPU_022817	PROMOTES	Sm50	SPU_018810
Blimp1	SPU_027235	PROMOTES	Brn1/2/4	SPU_016443
Blimp1	SPU_027235	REPRESSES	HesC	SPU_021608
Blimp1	SPU_027235	REPRESSES	Krl	SPU_004148
Blimp1	SPU_027235	REPRESSES	Notch	SPU_014131
Blimp1	SPU_027235	PROMOTES	Otx	SPU_010424
Blimp1	SPU_027235	PROMOTES	Tgif	SPU_018126
Blimp1	SPU_027235	PROMOTES	Wnt8	SPU_020371
Bra	SPU_013015	PROMOTES	FoxA	SPU_006676
Bra	SPU_013015	PROMOTES	Hnf1	SPU_008196
Bra	SPU_013015	PROMOTES	Otx	SPU_010424
Bra	SPU_013015	PROMOTES	Tgif	SPU_018126
Dac	SPU_018581	REPRESSES	Elk	SPU_012469
Dac	SPU_018581	PROMOTES	Hh	SPU_002950
Dac	SPU_018581	REPRESSES	Krl	SPU_004148
Erg	SPU_018483	PROMOTES	FoxO	SPU_009178
Erg	SPU_018483	PROMOTES	Hex	SPU_027214
Erg	SPU_018483	PROMOTES	Sm50	SPU_018810
Erg	SPU_018483	REPRESSES	TBr	SPU_025584
Erg	SPU_018483	PROMOTES	Tgif	SPU_018126
Eve	SPU_012253	PROMOTES	Hnf1	SPU_008196
Eve	SPU_012253	PROMOTES	Hox11/13b	SPU_002631
Eve	SPU_012253	PROMOTES	Unc4.1	SPU_001739
FoxA	SPU_006676	REPRESSES	Gcm	SPU_006462
FoxA	SPU_006676	PROMOTES	Hh	SPU_002950
FoxA	SPU_006676	REPRESSES	Krl	SPU_004148
FoxF	SPU_000975	PROMOTES	SoxE	SPU_016881
GataE	SPU_010635	PROMOTES	Bra	SPU_013015
GataE	SPU_010635	PROMOTES	Brn1/2/4	SPU_016443
GataE	SPU_010635	PROMOTES	Ese	SPU_024903
GataE	SPU_010635	PROMOTES	FoxA	SPU_006676
GataE	SPU_010635	REPRESSES	GataC	SPU_027015
GataE	SPU_010635	REPRESSES	Krl	SPU_004148
GataE	SPU_010635	PROMOTES	Myc	SPU_003166
GataE	SPU_010635	PROMOTES	Otx	SPU_010424
GataE	SPU_010635	PROMOTES	Pks	SPU_002895
GataE	SPU_010635	PROMOTES	Six1/2	SPU_017379
Gcm	SPU_006462	REPRESSES	Alx1	SPU_022817
Gcm	SPU_006462	REPRESSES	GataC	SPU_027015
Gcm	SPU_006462	PROMOTES	GataE	SPU_010635
Gcm	SPU_006462	PROMOTES	Pks	SPU_002895
Gcm	SPU_006462	REPRESSES	Prox	SPU_015984
Gcm	SPU_006462	PROMOTES	z166	SPU_012645
HesC	SPU_021608	REPRESSES	Alx1	SPU_022817
HesC	SPU_021608	REPRESSES	Delta	SPU_016128
HesC	SPU_021608	REPRESSES	TBr	SPU_025584
HesC	SPU_021608	REPRESSES	Tel	SPU_028479
Hex	SPU_027214	PROMOTES	Erg	SPU_018483
Hex	SPU_027214	PROMOTES	Sm50	SPU_018810
Hex	SPU_027214	PROMOTES	Tgif	SPU_018126
Hnf 6 / Onecut	SPU_016449	PROMOTES	Sm50	SPU_018810
Hox11/13b	SPU_002631	PROMOTES	Blimp1	SPU_027235
Hox11/13b	SPU_002631	PROMOTES	Bra	SPU_013015
Hox11/13b	SPU_002631	REPRESSES	Eve	SPU_012253
Hox11/13b	SPU_002631	PROMOTES	FoxA	SPU_006676
Hox11/13b	SPU_002631	PROMOTES	GataE	SPU_010635
Hox11/13b	SPU_002631	PROMOTES	Wnt16	SPU_011130
Krl	SPU_004148	PROMOTES	Brn1/2/4	SPU_016443
Krl	SPU_004148	PROMOTES	Hh	SPU_002950
Myc	SPU_003166	REPRESSES	Elk	SPU_012469
Myc	SPU_003166	REPRESSES	Hox11/13b	SPU_002631
Myc	SPU_003166	REPRESSES	Krl	SPU_004148
Myc	SPU_003166	PROMOTES	Tgif	SPU_018126
Not	SPU_002129	REPRESSES	Gcm	SPU_006462
Otx	SPU_010424	PROMOTES	Blimp1	SPU_027235
Otx	SPU_010424	PROMOTES	Bra	SPU_013015
Otx	SPU_010424	PROMOTES	Brn1/2/4	SPU_016443
Otx	SPU_010424	PROMOTES	FoxA	SPU_006676
Otx	SPU_010424	PROMOTES	GataE	SPU_010635
Otx	SPU_010424	PROMOTES	Hh	SPU_002950
Runx	SPU_006917	PROMOTES	Delta	SPU_016128
Runx	SPU_006917	PROMOTES	Ese	SPU_024903
Runx	SPU_006917	PROMOTES	Prox	SPU_015984
Six1/2	SPU_017379	PROMOTES	Gcm	SPU_006462
SoxE	SPU_016881	PROMOTES	FoxF	SPU_000975
TBr	SPU_025584	PROMOTES	Erg	SPU_018483
TBr	SPU_025584	PROMOTES	FoxB	SPU_004551
TBr	SPU_025584	PROMOTES	FoxN2/3	SPU_015243
Tel	SPU_028479	PROMOTES	Sm50	SPU_018810
Tgif	SPU_018126	PROMOTES	Alx1	SPU_022817
Tgif	SPU_018126	PROMOTES	FoxO	SPU_009178
Tgif	SPU_018126	PROMOTES	Hex	SPU_027214
Tgif	SPU_018126	PROMOTES	Hh	SPU_002950

## Sheet: Overlap_Ecto
Gene A name	Gene A SPU ID	Interaction	Gene B name	Gene B SPU ID	RNAseq	Nanostring
Tbx2/3	SPU_023386	PROMOTES	Atbf	SPU_017348
FoxA	SPU_006676	PROMOTES	Bra	SPU_013015
Sip1	SPU_026620	RERESSES	Bra	SPU_013015
IrxA	SPU_010351	PROMOTES	Dlx	SPU_002815
Smad1.FY	SPU_020722	PROMOTES	Dlx	SPU_002815
Tbx2/3	SPU_023386	PROMOTES	Dlx	SPU_002815
Tbx2/3	SPU_023386	PROMOTES	E2f3	SPU_006753
Eve	SPU_012253	RERESSES	Emx	SPU_002592
Foxq2	SPU_012384	RERESSES	Emx	SPU_002592
Not	SPU_002129	RERESSES	Emx	SPU_002592
SoxB1	SPU_022820	PROMOTES	Emx	SPU_002592
Not	SPU_002129	RERESSES	Ets4	SPU_008528
Tbx2/3	SPU_023386	PROMOTES	Ets4	SPU_008528
SoxB1	SPU_022820	PROMOTES	Eve	SPU_012253
Eve	SPU_012253	RERESSES	Fgf9	SPU_006242
Foxq2	SPU_012384	RERESSES	Fgf9	SPU_006242
Not	SPU_002129	RERESSES	Fgf9	SPU_006242
SoxB1	SPU_022820	PROMOTES	Fgf9	SPU_006242
Bra	SPU_013015	PROMOTES	FoxA	SPU_006676
Eve	SPU_012253	RERESSES	Foxg	SPU_009771
Gsc	SPU_015982	RERESSES	Foxg	SPU_009771
Sip1	SPU_026620	RERESSES	Foxg	SPU_009771
Tbx2/3	SPU_023386	RERESSES	Foxg	SPU_009771
Emx	SPU_002592	RERESSES	Foxq2	SPU_012384
Meis	SPU_011202	PROMOTES	Foxq2	SPU_012384
Not	SPU_002129	RERESSES	Foxq2	SPU_012384
SoxB1	SPU_022820	PROMOTES	Foxq2	SPU_012384
Eve	SPU_012253	RERESSES	Gsc	SPU_015982
Not	SPU_002129	PROMOTES	Gsc	SPU_015982
Eve	SPU_012253	RERESSES	Hmx	SPU_012490
Msx	SPU_022049	RERESSES	Hmx	SPU_012490
Not	SPU_002129	RERESSES	Hmx	SPU_012490
Smad1.FY	SPU_020722	PROMOTES	Hmx	SPU_012490
SoxB1	SPU_022820	PROMOTES	Hmx	SPU_012490
Tbx2/3	SPU_023386	PROMOTES	Hmx	SPU_012490
Dlx	SPU_002815	PROMOTES	Hox7	SPU_002634
IrxA	SPU_010351	PROMOTES	Hox7	SPU_002634
Smad1.FY	SPU_020722	PROMOTES	Hox7	SPU_002634
Tbx2/3	SPU_023386	PROMOTES	Hox7	SPU_002634
Msx	SPU_022049	RERESSES	IrxA	SPU_010351
Smad1.FY	SPU_020722	PROMOTES	IrxA	SPU_010351
Tbx2/3	SPU_023386	PROMOTES	IrxA	SPU_010351
Smad1.FY	SPU_020722	PROMOTES	Klf7	SPU_012772
Foxq2	SPU_012384	RERESSES	Lim1	SPU_006991
Six3	SPU_018908	RERESSES	Lim1	SPU_006991
SoxB1	SPU_022820	PROMOTES	Lim1	SPU_006991
Dlx	SPU_002815	PROMOTES	Msx	SPU_022049
Smad1.FY	SPU_020722	PROMOTES	Msx	SPU_022049
Tbx2/3	SPU_023386	PROMOTES	Msx	SPU_022049
Foxq2	SPU_012384	RERESSES	Msxl	SPU_020565
Not	SPU_002129	RERESSES	Msxl	SPU_020565
SoxB1	SPU_022820	PROMOTES	Msxl	SPU_020565
Eve	SPU_012253	RERESSES	Myc	SPU_003166
Not	SPU_002129	RERESSES	Myc	SPU_003166
Foxq2	SPU_012384	RERESSES	Nodal	SPU_011064
Six3	SPU_018908	RERESSES	Nodal	SPU_011064
SoxB1	SPU_022820	PROMOTES	Nodal	SPU_011064
Gsc	SPU_015982	RERESSES	One-cut	SPU_016449
IrxA	SPU_010351	RERESSES	One-cut	SPU_016449
Not	SPU_002129	RERESSES	Pax2/5/8	SPU_009048
SoxB1	SPU_022820	PROMOTES	Pax2/5/8	SPU_009048
Tbx2/3	SPU_023386	PROMOTES	Shr2	SPU_008117
Otxa	SPU_010424	PROMOTES	Sip1	SPU_026620
Foxq2	SPU_012384	RERESSES	Six3	SPU_018908
IrxA	SPU_010351	PROMOTES	Tbx2/3	SPU_023386
Smad1.FY	SPU_020722	PROMOTES	Tbx2/3	SPU_023386
Smad1.FY	SPU_020722	PROMOTES	Unc4.1	SPU_001739
Eve	SPU_012253	RERESSES	Univin	SPU_000668
Foxq2	SPU_012384	RERESSES	Univin	SPU_000668
Gsc	SPU_015982	RERESSES	Univin	SPU_000668
Msx	SPU_022049	RERESSES	Univin	SPU_000668
SoxB1	SPU_022820	PROMOTES	Univin	SPU_000668
Not	SPU_002129	RERESSES	Vegf3	SPU_030148
Eve	SPU_012253	PROMOTES	Wnt4	SPU_023463
Eve	SPU_012253	PROMOTES	Wnt5	SPU_026277
Not	SPU_002129	RERESSES	Wnt5	SPU_026277

## Sheet: Overlap_Endo
Gene A	Gene A SPU ID	Interaction	Gene B name	Gene B SPU ID	RNAseq	Nanostring
Alx1	SPU_022817	PROMOTES	Dri	SPU_005718
Alx1	SPU_022817	PROMOTES	FoxB	SPU_004551
Alx1	SPU_022817	REPRESSES	Gcm	SPU_006462
Alx1	SPU_022817	PROMOTES	Msp-L	SPU_006387
Alx1	SPU_022817	PROMOTES	Msp130	SPU_002088
Alx1	SPU_022817	PROMOTES	Sm50	SPU_018810
Alx1	SPU_022817	PROMOTES	VEGFR	SPU_000310
Blimp1	SPU_027235	PROMOTES	Brn1/2/4	SPU_016443
Blimp1	SPU_027235	REPRESSES	HesC	SPU_021608
Blimp1	SPU_027235	REPRESSES	Krl	SPU_004148
Blimp1	SPU_027235	REPRESSES	Notch	SPU_014131
Blimp1	SPU_027235	PROMOTES	Otx	SPU_010424
Blimp1	SPU_027235	PROMOTES	Tgif	SPU_018126
Blimp1	SPU_027235	PROMOTES	Wnt8	SPU_020371
Bra	SPU_013015	PROMOTES	FoxA	SPU_006676
Bra	SPU_013015	PROMOTES	Hnf1	SPU_008196
Bra	SPU_013015	PROMOTES	Hnf1	SPU_010305
Bra	SPU_013015	PROMOTES	Otx	SPU_010424
Bra	SPU_013015	PROMOTES	Tgif	SPU_018126
Dac	SPU_018581	REPRESSES	Elk	SPU_012469
Dac	SPU_018581	PROMOTES	Hh	SPU_002950
Dac	SPU_018581	REPRESSES	Krl	SPU_004148
Dri	SPU_005718	PROMOTES	CyP	SPU_015088
Dri	SPU_005718	PROMOTES	FoxB	SPU_004551
Dri	SPU_005718	PROMOTES	Sm50	SPU_018810
Dri	SPU_005718	PROMOTES	VEGFR	SPU_000310
Erg	SPU_018483	PROMOTES	FoxO	SPU_009178
Erg	SPU_018483	PROMOTES	Hex	SPU_027214
Erg	SPU_018483	PROMOTES	Msp-L	SPU_006387
Erg	SPU_018483	PROMOTES	Msp130	SPU_002088
Erg	SPU_018483	PROMOTES	Sm50	SPU_018810
Erg	SPU_018483	REPRESSES	TBr	SPU_025584
Erg	SPU_018483	PROMOTES	Tgif	SPU_018126
Eve	SPU_012253	PROMOTES	Hnf1	SPU_008196
Eve	SPU_012253	PROMOTES	Hnf1	SPU_010305
Eve	SPU_012253	PROMOTES	Hox11/13b	SPU_002631
Eve	SPU_012253	PROMOTES	Unc4.1	SPU_001739
FoxA	SPU_006676	REPRESSES	Gcm	SPU_006462
FoxA	SPU_006676	PROMOTES	Hh	SPU_002950
FoxA	SPU_006676	REPRESSES	Krl	SPU_004148
FoxB	SPU_004551	PROMOTES	Msp130	SPU_002088
FoxF	SPU_000975	PROMOTES	SoxE	SPU_016881
FoxN2/3	SPU_015243	PROMOTES	Nrl	SPU_013698
GataE	SPU_010635	PROMOTES	Bra	SPU_013015
GataE	SPU_010635	PROMOTES	Brn1/2/4	SPU_016443
GataE	SPU_010635	PROMOTES	Ese	SPU_024903
GataE	SPU_010635	PROMOTES	FoxA	SPU_006676
GataE	SPU_010635	REPRESSES	GataC	SPU_027015
GataE	SPU_010635	REPRESSES	Krl	SPU_004148
GataE	SPU_010635	PROMOTES	Myc	SPU_003166
GataE	SPU_010635	REPRESSES	Nrl	SPU_013698
GataE	SPU_010635	PROMOTES	Otx	SPU_010424
GataE	SPU_010635	PROMOTES	Pks	SPU_002895
GataE	SPU_010635	PROMOTES	Six1/2	SPU_017379
Gcm	SPU_006462	REPRESSES	Alx1	SPU_022817
Gcm	SPU_006462	REPRESSES	GataC	SPU_027015
Gcm	SPU_006462	PROMOTES	GataE	SPU_010635
Gcm	SPU_006462	PROMOTES	Pks	SPU_002895
Gcm	SPU_006462	REPRESSES	Prox	SPU_015984
Gcm	SPU_006462	PROMOTES	z166	SPU_012645
HesC	SPU_021608	REPRESSES	Alx1	SPU_022817
HesC	SPU_021608	REPRESSES	Delta	SPU_016128
HesC	SPU_021608	REPRESSES	Nrl	SPU_013698
HesC	SPU_021608	REPRESSES	Pmar1	SPU_015828
HesC	SPU_021608	REPRESSES	Pmar1	SPU_014722
HesC	SPU_021608	REPRESSES	Pmar1	SPU_015829
HesC	SPU_021608	REPRESSES	TBr	SPU_025584
HesC	SPU_021608	REPRESSES	Tel	SPU_028479
Hex	SPU_027214	PROMOTES	Erg	SPU_018483
Hex	SPU_027214	PROMOTES	Msp-L	SPU_006387
Hex	SPU_027214	PROMOTES	Msp130	SPU_002088
Hex	SPU_027214	PROMOTES	Sm50	SPU_018810
Hex	SPU_027214	PROMOTES	Tgif	SPU_018126
Hex	SPU_027214	PROMOTES	VEGFR	SPU_000310
Hnf 6	SPU_016449	PROMOTES	Msp130	SPU_002088
Hnf 6 / Onecut	SPU_016449	PROMOTES	Sm50	SPU_018810
Hox11/13b	SPU_002631	PROMOTES	Blimp1	SPU_027235
Hox11/13b	SPU_002631	PROMOTES	Bra	SPU_013015
Hox11/13b	SPU_002631	REPRESSES	Eve	SPU_012253
Hox11/13b	SPU_002631	PROMOTES	FoxA	SPU_006676
Hox11/13b	SPU_002631	PROMOTES	GataE	SPU_010635
Hox11/13b	SPU_002631	PROMOTES	Wnt16	SPU_011130
Krl	SPU_004148	PROMOTES	Brn1/2/4	SPU_016443
Krl	SPU_004148	PROMOTES	Hh	SPU_002950
Myc	SPU_003166	REPRESSES	Elk	SPU_012469
Myc	SPU_003166	REPRESSES	Hox11/13b	SPU_002631
Myc	SPU_003166	REPRESSES	Krl	SPU_004148
Myc	SPU_003166	PROMOTES	Tgif	SPU_018126
Not	SPU_002129	REPRESSES	Gcm	SPU_006462
Otx	SPU_010424	PROMOTES	Blimp1	SPU_027235
Otx	SPU_010424	PROMOTES	Bra	SPU_013015
Otx	SPU_010424	PROMOTES	Brn1/2/4	SPU_016443
Otx	SPU_010424	PROMOTES	Endo16	SPU_011038
Otx	SPU_010424	PROMOTES	FoxA	SPU_006676
Otx	SPU_010424	PROMOTES	GataE	SPU_010635
Otx	SPU_010424	PROMOTES	Hh	SPU_002950
Pmar1	SPU_015828	REPRESSES	HesC	SPU_021608
Pmar1	SPU_014722	REPRESSES	HesC	SPU_021608
Pmar1	SPU_015829	REPRESSES	HesC	SPU_021608
Runx	SPU_006917	PROMOTES	Delta	SPU_016128
Runx	SPU_006917	PROMOTES	Ese	SPU_024903
Runx	SPU_006917	PROMOTES	Prox	SPU_015984
Six1/2	SPU_017379	PROMOTES	Gcm	SPU_006462
SoxE	SPU_016881	PROMOTES	FoxF	SPU_000975
TBr	SPU_025584	PROMOTES	Erg	SPU_018483
TBr	SPU_025584	PROMOTES	FoxB	SPU_004551
TBr	SPU_025584	PROMOTES	FoxN2/3	SPU_015243
TBr	SPU_025584	PROMOTES	Msp130	SPU_002088
TBr	SPU_025584	PROMOTES	Nrl	SPU_013698
Tel	SPU_028479	PROMOTES	Sm50	SPU_018810
Tgif	SPU_018126	PROMOTES	Alx1	SPU_022817
Tgif	SPU_018126	PROMOTES	FoxO	SPU_009178
Tgif	SPU_018126	PROMOTES	Hex	SPU_027214
Tgif	SPU_018126	PROMOTES	Hh	SPU_002950
Tgif	SPU_018126	REPRESSES	Nrl	SPU_013698
